# Supplementary material for: Tissue- and ethnicity-independent hypervariable DNA methylation states show evidence of establishment in the early human embryo
Source: Nucleic Acids Res. 2022 Jun 17;50(12):6735–52. doi: 10.1093/nar/gkac503 (PMC9749461; doi:10.1093/nar/gkac503)
Supplement: gkac503_Supplemental_Files [file gkac503_supplemental_files.zip]

Archive with 2 entries (2 files):
- SUPPLEMENTARY_FIGS_resubmission_2.pdf
- SUPPLEMENTARY_TABLES_resubmission.xlsx
