# Supplementary material for: Tissue- and ethnicity-independent hypervariable DNA methylation states show evidence of establishment in the early human embryo
Source: Nucleic Acids Res. 2022 Jun 17;50(12):6735–52. doi: 10.1093/nar/gkac503 (PMC9749461; doi:10.1093/nar/gkac503)
Supplement: gkac503_Supplemental_Files [file gkac503_supplemental_files.zip › SUPPLEMENTARY_TABLES_resubmission.xlsx]

## Sheet: Contents
Supplementary Table	Description
ST1	Datasets downloaded from the Gene Expression Omnibus (GEO)
ST2	Datasets downloaded from The Cancer Genome Atlas (TCGA)
ST3	Datasets internal to this study
ST4	Grouping of datasets by ethnicity and tissue type
ST5	hvCpG annotations from Illumina450K manifest and hvCpG clusters considered in our study
ST6	Summary of the four SIV screens used in this study
ST7	Sample information for foetal multi-tissue dataset
ST8	Collapsing of the chromHMM 15-state model into 8 states
ST9	The proportion of hvCpG associated with EWAS traits reported in http://ewascatalog.org/.
ST10	The proportion of hvCpGs that have methylation Beta variance within the top 5% of CpGs in each dataset
ST11	Enrichment for SoC CpGs and evCpGs
ST12	Enrichment for SIV, ESS, MZ twinning CpGs, proximal ERV1/ERVK elements and pofOm
ST13	hvCpGs associated with imprinted genes downloaded from https://www.geneimprint.com

## Sheet: ST1
Datasets downloaded from the Gene Expression Omnibus (GEO). Datasets highlighted in the same colour were downloaded from the same accession.
Dataset ID	GEO accession code	Tissue	Ethnicity	N	Sex (proportion of females)	Age: Median (range)	Illumina platform	N probes after filtering	Adjustment notes	Reference	Further details
Blood_Japan	GSE67393	Whole Blood	Japanese	117	0.46	Not reported	450k	382287	10 PCs + sex	Inoshita et al. 2015
Blood_Cauc	GSE72775	Whole Blood	Caucasian	289	0.43	73 (37, 91)	450k	412003	10 PCs + age + sex	Horvath et al. 2017
Blood_Hisp	GSE72775	Whole Blood	Hispanic	46	0.4	69 (37,83)	450k	411747	10 PCs + age + sex	Horvath et al. 2017
Blood_Mexican	GSE77716	Whole Blood	Mexican	276	0.55	Not reported	450k	413403	10 PCs + sex	Galanter et al. 2017
Blood_PuertoRican	GSE77716	Whole Blood	Puerto Rican	220	0.42	Not reported	450k	410157	10 PCs + sex	Galanter et al. 2017
PBMC_AfricanAmerican	GSE53045	Peripheral Blood Mononuclear Cells	African American	61	1	Not reported	450k	355077	10 PCs	Dogan et al. 2014	Non-smoker samples selected only
CD4+_Estonian	GSE59065	CD4+	Estonian	99	0.52	73 (22,84)	450k	352932	10 PCs + age + sex	Tserel et al. 2015
CD8+_Estonian	GSE59065	CD8+	Estonian	100	0.52	53 (22,84)	450k	358576	10 PCs + age + sex	Tserel et al. 2015
CordBlood	GSE104376	Umbilical cord blood	Not reported	45	0.47	Not reported	450k	396650	10 PCs + sex	Vangeel et al. 2017
Saliva_Hisp	GSE111223	Saliva	Hispanic	47	0.4	68 (36, 87)	450k	391997	10 PCs + age + sex	Horvath & Ritz 2017	Samples without Parkinson's disease selected only
Saliva_Cauc	GSE111223	Saliva	Caucasian	84	0.45	68 (40, 88)	450k	379848	10 PCs + age + sex	Horvath & Ritz 2017	Samples without Parkinsons's disease selected only
Buccals_Sing	GSE137904	Buccal Epithelium	Singaporean	310	0.5	0.75 (0.72, 0.86)	EPIC	386250	10 PCs + age + sex	McEwen et al. 2014	9-month old samples selected only
Buccal_Cauc	GSE80261	Buccal Epithelium	Caucasian	94	0.55	11 (5,18)	450k	338749	10 PCs + age + sex	Portales-Casamar et al. 2016
Skin_UKTwin	GSE90124	Skin	European	234	1	61 (39, 83)	450k	398907	10 PCs + age	Roos et al. 2017	Methylation data from MZ and DZ twins. We selected one individual from each twin pair.
Bulk Frontal Cortex	GSE66351	Bulk frontal cortex	Not reported	52	0.38	62 (18,88)	450k	411097	10 PCs + age + sex	Gasparoni et al. 2018	Samples without Alzheimer's diease selected only
Superior Temporal Gyrus	GSE80970	Superior temporal gyrus	Not reported	70	0.51	83 (70,108)	450k	377012	10 PCs + age + sex	Smith et al. 2018	Samples without Alzheimer's disease selected only
Placenta	GSE71678	Placenta	337 ‘white’, 6 ‘not white’	343	1	32 (19, 45)	450k	327526	10 PCs + age	Green et al. 2016

## Sheet: ST2
Datasets downloaded from The Cancer Genome Atlas (TCGA).
Dataset ID/ Tissue	TCGA Project code	N	Ethnicity (White, Black/African American, Asian, Hispanic/Latino, not reported)	Sex (proportion of female samples)	Age: Median (range)	Illumina platform	N probes aftering filtering	Adjustment notes
Uterus*	TCGA-UCEC	34	26, 6, 0, 0, 2	1	60.5 (35, 90)	450k	358217	10 PCs + age
Prostate	TCGA-PRAD	50	47, 3, 0, 0, 0	0	62.5 (44, 72)	450k	357690	10 PCs + age
Kidney	TCGA-KIRC	160	150, 6, 1, 0, 3	0.34	63 (26, 87)	450k	357528	10 PCs + age + sex
Colon	TCGA-COAD	38	20, 4, 0, 0, 0	0.45	72 (40, 90)	450k	354684	10 PCs + age + sex
Head+neck	TCGA-HNSC	50	43, 0, 0, 0, 1	0.24	62.5 (26, 67)	450k	356726	10 PCs + age + sex
Lung	TCGA-LUSC	42	34, 1, 1, 0, 6	0.31	72.5 (40, 85)	450k	359342	10 PCs + age + sex
Thyroid	TCGA-THCA	56	38, 6, 3, 0, 9	0.75	42 (15, 81)	450k	359074	10 PCs + age + sex
Liver	TCGA-LIHC	50	34, 7, 6, 0, 3	0.4	68.5 (20, 81)	450k	353702	10 PCs + age + sex
Breast	TCGA-BRCA	97	91, 4, 1, 0, 1	1	57 (28, 90)	450k	355689	10 PCs + age
Bladder	TCGA-BLCA	21	18, 2, 0, 2, 1	0.48	70 (48, 90)	450k	360522	10 PCs + age + sex
		598
*12 samples with missing gender and age information were removed from the Uterus dataset.

## Sheet: ST3
Datasets internal to this study.
Dataset ID	Tissue	Ethnicity	N	Sex (Proportion of females)	Age: Median (range)	Illumina platform	N probes after filtering	Adjustment notes	Reference
Blood_Gamb	Blood	Gambian	289	0.46	9.0 (7.8, 9.8)	EPIC	372693	10 PCs + age + sex	Chandak et al. 2018
Saliva_Ken	Saliva	Kenyan	50	0.28	33 (21, 72)	450k	397626	10 PCs + age + sex	This study*
Saliva_Born	Saliva	Bornean	50	0.58	44 (21, 72)	450k	412061	10 PCs + age + sex	This study*
* kindly provided by collaborator Nicolas Brucato

## Sheet: ST4
Grouping of datasets by ethnicity and tissue type. In total these datasets comprise 19 unique tissue-/cell- types and 8 unique ethnicities.
Dataset ID	tissue.group	ethnicity.group
Blood_Cauc	1	1
Blood_Gamb	1	3
Blood_Hisp	1	2
Blood_Japan	1	6
Blood_Mexican	1	2
Blood_PuertoRican	1	2
CordBlood*	1	NA
PBMC_AfricanAmerican	1	5
Saliva_Born	2	8
Saliva_Cauc	2	1
Saliva_Hisp	2	2
Saliva_Ken	2	4
Buccals_Cauc	3	1
Buccals_Sing_9mo	3	7
BulkFrontalCortex*	4	NA
CD4+_Estonian	5	1
CD8+_Estonian	6	1
Placenta**	7	NA
Skin_UKTwin	8	1
SuperiorTemporalGyrus*	9	NA
bladder**	10	NA
breast**	11	NA
colon**	12	NA
head and neck**	13	NA
kidney**	14	NA
liver**	15	NA
lung**	16	NA
prostate*	17	NA
thyroid**	18	NA
uterus**	19	NA
*ethnicity information for these datasets was not reported
**these datasets comprised samples with heterogenous ethnicities so were not assigned to an ethincity group for our anlaysis in Fig. 1B
Number of samples by Tissue group
Tissue	tissue.group	No. samples
Blood	1	1343
Saliva	2	231
Buccals	3	404
BulkFrontalCortex	4	52
CD4+	5	99
CD8+	6	100
Placenta	7	343
Skin	8	234
SuperiorTempralGyrus	9	70
bladder	10	21
breast	11	97
colon	12	38
head and neck	13	50
kidney	14	160
liver	15	50
lung	16	42
prostate	17	50
thyroid	18	56
uterus	19	34
		Total = 3474
Number of samples by Ethnicity group
Ethnicity	ethnicity.group	No.samples
Caucasian/European/'white'	1	900
Japanese	2	117
Gambian	3	289
Kenyan	4	50
African American	5	61
Hispanic	6	589
Singaporean	7	310
Bornean	8	50
Not reported/heterogenous ethnicity	NA	1108
		Total = 3474

## Sheet: ST5 
hvCpG annotations from Illumina450K manifest and hvCpG clusters considered in our study.
n.clust cpgs = number of hvCpGs that are within cluster
CpG	UCSC_RefGene_Name	USCS_RefGene_Group	chr	hg19.pos	cluster.id	n.clust.cpgs
cg23733394			chr1	839752	1	1
cg17220055	HIVEP3;HIVEP3	5'UTR;5'UTR	chr1	42248998	2	1
cg17747265			chr1	1875780	3	2
cg03396347			chr1	1875803	3	2
cg15644324	HIVEP3;HIVEP3	TSS200;TSS200	chr1	42384647	4	1
cg22933058			chr1	43472972	5	1
cg11839415	MPL	Body	chr1	43814764	6	1
cg03578951	DMAP1;DMAP1;DMAP1	TSS1500;TSS1500;TSS1500	chr1	44678791	7	1
cg15580309	NSUN4	Body	chr1	46814106	8	1
cg25880954	MGC12982;FOXD2	TSS1500;TSS1500	chr1	47900630	9	1
cg05821046	TMEM48;TMEM48;TMEM48	TSS1500;TSS1500;TSS1500	chr1	54304846	10	1
cg01517571	ACOT11;FAM151A	Body;TSS1500	chr1	55089959	11	1
cg20245116	PCSK9	Body	chr1	55522013	12	1
cg23691223	DAB1	5'UTR	chr1	57785036	13	1
cg13111532	KIAA1751	3'UTR	chr1	1886543	14	1
cg18863090	DAB1	5'UTR	chr1	58714305	15	1
cg04863005	TACSTD2	TSS200	chr1	59043208	16	1
cg14254748	L1TD1;L1TD1	TSS200;TSS200	chr1	62660421	17	1
cg24082680	ATG4C;ATG4C	TSS1500;TSS1500	chr1	63249199	18	3
cg22683036	ATG4C;ATG4C	TSS1500;TSS1500	chr1	63249209	18	3
cg06366791	ATG4C;ATG4C	TSS1500;TSS1500	chr1	63249213	18	3
cg13352914			chr1	63760405	19	1
cg00044354	MIER1;WDR78;MIER1;MIER1;MIER1;MIER1;MIER1;WDR78;MIER1;MIER1	TSS1500;Body;TSS1500;TSS1500;TSS1500;TSS1500;TSS1500;Body;TSS1500;TSS1500	chr1	67389884	20	1
cg17031739			chr1	67600172	21	1
cg11248166	TNNI3K;TNNI3K	Body;Body	chr1	74988194	22	1
cg12303627			chr1	75549256	23	1
cg02297043			chr1	75590912	24	4
cg01540595			chr1	75590960	24	4
cg01066472			chr1	75591029	24	4
cg00325531			chr1	75591353	24	4
cg05337761	C1orf86;LOC100128003;C1orf86	Body;Body;Body	chr1	2121349	25	3
cg08200543	C1orf86;LOC100128003;C1orf86	Body;Body;Body	chr1	2121449	25	3
cg01894875	C1orf86;LOC100128003;C1orf86	Body;Body;Body	chr1	2121521	25	3
cg22875332	ACADM;ACADM	TSS1500;TSS1500	chr1	76189707	26	3
cg10523679	ACADM;ACADM	TSS1500;TSS1500	chr1	76189770	26	3
cg03433033	ACADM;ACADM	TSS1500;TSS1500	chr1	76189801	26	3
cg08702915	RABGGTB;SNORD45B	Body;TSS1500	chr1	76253688	27	1
cg00791851			chr1	76518896	28	1
cg21297282	ST6GALNAC5	Body	chr1	77525228	29	1
cg27046936	PTGFR;PTGFR;PTGFR;PTGFR	5'UTR;1stExon;1stExon;5'UTR	chr1	78956847	30	1
cg17737388	C1orf52;C1orf52	Body;Body	chr1	85724454	31	1
cg04896168			chr1	86968543	32	1
cg17420885	LOC339524;LOC339524;LOC339524;LOC339524;LOC339524	Body;Body;Body;Body;Body	chr1	87600446	33	1
cg17811845	GTF2B	TSS1500	chr1	89358043	34	1
cg21695830	RBMXL1;RBMXL1;CCBL2;CCBL2	5'UTR;5'UTR;5'UTR;5'UTR	chr1	89457462	35	3
cg10631373	RBMXL1;RBMXL1;CCBL2;CCBL2	5'UTR;5'UTR;5'UTR;5'UTR	chr1	89457642	35	3
cg11309454	CCBL2;CCBL2;RBMXL1;RBMXL1	TSS1500;TSS1500;TSS1500;TSS1500	chr1	89459529	35	3
cg13546858	SAMD11	Body	chr1	869346	36	2
cg10146935	SAMD11	Body	chr1	871308	36	2
cg16298867			chr1	2833643	37	1
cg15718932	GBP2	TSS1500	chr1	89592725	38	1
cg04567738			chr1	91171013	39	1
cg22507154			chr1	91185233	40	1
cg25838465			chr1	92012736	41	1
cg24808901	RWDD3;RWDD3	TSS1500;TSS1500	chr1	95698954	42	1
cg09408571	GPR88	TSS200	chr1	101003634	43	2
cg06223162	GPR88	TSS200	chr1	101003688	43	2
cg03009158			chr1	106623546	44	1
cg24346905	NTNG1;NTNG1;NTNG1	Body;Body;Body	chr1	108023249	45	4
cg20016673	NTNG1;NTNG1;NTNG1	Body;Body;Body	chr1	108023366	45	4
cg12211867	NTNG1;NTNG1;NTNG1	Body;Body;Body	chr1	108023441	45	4
cg26015416	NTNG1;NTNG1;NTNG1	3'UTR;3'UTR;3'UTR	chr1	108023482	45	4
cg06207961			chr1	108661230	46	1
cg24506221	GSTM1;GSTM1	TSS200;TSS200	chr1	110230401	47	1
cg21609526	PRDM16;PRDM16	Body;Body	chr1	3105151	48	1
cg25210835	GSTM5	TSS200	chr1	110254828	49	2
cg24467349	GSTM5	TSS200	chr1	110254835	49	2
cg10807101	GSTM3;GSTM3	Body;Body	chr1	110282274	50	1
cg06205333	RAP1A;RAP1A	TSS1500;TSS1500	chr1	112161618	51	1
cg05708536			chr1	113285118	52	3
cg25707805			chr1	113285387	52	3
cg00698771			chr1	113285940	52	3
cg06789517	SYT6	3'UTR	chr1	114631962	53	1
cg18087477	SYCP1;SYCP1	1stExon;5'UTR	chr1	115397597	54	1
cg20485607			chr1	120217696	55	1
cg25600478			chr1	145382477	56	1
cg02487331			chr1	146550467	57	1
cg24853868			chr1	146555624	58	1
cg17435683	PRDM16;PRDM16	Body;Body	chr1	3230609	59	1
cg24346776			chr1	147737024	60	1
cg15829969			chr1	147801025	61	4
cg03951833			chr1	147801103	61	4
cg02451774			chr1	147801218	61	4
cg03102494			chr1	147801721	61	4
cg17476910			chr1	147806172	62	1
cg13502125			chr1	147826191	63	1
cg00646200			chr1	148855367	64	1
cg19635571			chr1	149145020	65	9
cg22692549			chr1	149145243	65	9
cg15067806			chr1	149146748	65	9
cg17598466			chr1	149146991	65	9
cg04876245			chr1	149148208	65	9
cg27587661			chr1	149148312	65	9
cg25435819			chr1	149149385	65	9
cg10025714			chr1	149150959	65	9
cg06808522			chr1	149153931	65	9
cg23106045			chr1	149162430	66	3
cg09139923			chr1	149162462	66	3
cg21937395			chr1	149162518	66	3
cg19775250			chr1	149170214	67	2
cg11981932			chr1	149170352	67	2
cg22700790			chr1	149186391	68	3
cg21404935			chr1	149186607	68	3
cg11710152			chr1	149187149	68	3
cg02088197			chr1	149212475	69	1
cg20703997			chr1	4087676	70	1
cg17724175	MCL1;MCL1	TSS1500;TSS1500	chr1	150552817	71	1
cg09365446	GOLPH3L	TSS1500	chr1	150670422	72	1
cg15448220	SETDB1;SETDB1;SETDB1	TSS1500;TSS1500;TSS1500	chr1	150897856	73	2
cg10589385	SETDB1;SETDB1;SETDB1	TSS1500;TSS1500;TSS1500	chr1	150898437	73	2
cg12582028	OAZ3;MRPL9	Body;TSS1500	chr1	151736699	74	1
cg18019451	TDRKH;TDRKH;TDRKH;TDRKH	3'UTR;3'UTR;3'UTR;3'UTR	chr1	151746047	75	1
cg23107878			chr1	152161397	76	6
cg26320663			chr1	152161521	76	6
cg09127314			chr1	152161683	76	6
cg02754945			chr1	152161885	76	6
cg13498757			chr1	152161927	76	6
cg21280320			chr1	152162025	76	6
cg07796016	LCE1C	TSS1500	chr1	152779584	77	1
cg08477332	S100A14	TSS1500	chr1	153590243	78	1
cg02331910	S100A13;S100A13;S100A1;S100A13;S100A13;S100A13	5'UTR;5'UTR;TSS1500;TSS200;5'UTR;TSS1500	chr1	153599831	79	1
cg14859874	UBAP2L	Body	chr1	154238265	80	1
cg16906964			chr1	4660171	81	1
cg06221963	KCNN3	Body	chr1	154839813	82	3
cg09359103	KCNN3	Body	chr1	154839909	82	3
cg16680214	KCNN3	Body	chr1	154839983	82	3
cg24450063	SLC25A44;SLC25A44	5'UTR;1stExon	chr1	156163899	83	1
cg04671462	NES	TSS1500	chr1	156647602	84	1
cg10516993			chr1	158147446	85	3
cg10963061			chr1	158147729	85	3
cg05843457			chr1	158147849	85	3
cg11177526	PYHIN1;PYHIN1;PYHIN1;PYHIN1	TSS1500;TSS1500;TSS1500;TSS1500	chr1	158900384	86	1
cg17515347	AIM2	TSS1500	chr1	159047163	87	1
cg15015426	OR10J5	TSS1500	chr1	159506559	88	1
cg09753657	CCDC19	TSS200	chr1	159869927	89	1
cg25597117			chr1	161349116	90	1
cg23915527			chr1	161368787	91	2
cg03441844			chr1	161368947	91	2
cg11518454			chr1	5286091	92	1
cg00056433			chr1	161391807	93	1
cg01335180	HSPA7	Body	chr1	161576580	94	1
cg00304520			chr1	161582581	95	1
cg01062020	SH2D1B	TSS1500	chr1	162382848	96	1
cg00859178	UHMK1	TSS1500	chr1	162467208	97	1
cg04353106	RGS5	Body	chr1	163136667	98	1
cg16553119	MGST3	TSS1500	chr1	165599451	99	1
cg01427815	UCK2	Body	chr1	165811984	100	1
cg24693760			chr1	167509918	101	1
cg24449463	DCAF6;DCAF6	Body;Body	chr1	168025552	102	1
cg14089881	ICMT	TSS1500	chr1	6296630	103	2
cg08851727	ICMT	TSS1500	chr1	6296770	103	2
cg05393023	SFT2D2	TSS1500	chr1	168194826	104	1
cg10555800			chr1	168356606	105	1
cg05996213	TNR;TNR	5'UTR;1stExon	chr1	175712552	106	1
cg17885794	PAPPA2;PAPPA2	5'UTR;5'UTR	chr1	176521193	107	1
cg25104727	ASTN1;ASTN1	Body;Body	chr1	177001793	108	2
cg18865685	ASTN1;ASTN1	Body;Body	chr1	177001903	108	2
cg13480937	ASTN1;ASTN1	Body;Body	chr1	177112230	109	1
cg00579423			chr1	180923076	110	2
cg14027288			chr1	180923683	110	2
cg22359828	CACNA1E	Body	chr1	181514216	111	1
cg02710296	C1orf14	Body	chr1	182921851	112	2
cg08787039	C1orf14	Body	chr1	182921857	112	2
cg17464436	FAM129A	Body	chr1	184922883	113	1
cg13687594	CAMTA1	Body	chr1	7122970	114	1
cg12725760			chr1	192873912	115	1
cg20784841	CFHR4	Body	chr1	196866322	116	2
cg10627839	CFHR4	Body	chr1	196866512	116	2
cg13682187	CFHR5	TSS200	chr1	196946512	117	1
cg00114966	LHX9;LHX9	Body;Body	chr1	197893920	118	1
cg01022117	PKP1;PKP1	Body;Body	chr1	201258280	119	1
cg26233753			chr1	201316444	120	1
cg11586189	SHISA4;SHISA4	TSS1500;TSS1500	chr1	201857591	121	1
cg21105875	KDM5B	TSS1500	chr1	202778869	122	1
cg09396704	PPFIA4	Body	chr1	203045229	123	1
cg26987645	FMOD	TSS200	chr1	203320386	124	1
cg11426075	ERRFI1	TSS1500	chr1	8086959	125	1
cg06419732	CDK18;CDK18;CDK18	Body;Body;Body	chr1	205498530	126	1
cg17178900	PM20D1	Body	chr1	205818956	127	7
cg14159672	PM20D1	1stExon	chr1	205819179	127	7
cg14893161	PM20D1;PM20D1	5'UTR;1stExon	chr1	205819251	127	7
cg11965913	PM20D1	TSS200	chr1	205819406	127	7
cg07167872	PM20D1	TSS200	chr1	205819463	127	7
cg24503407	PM20D1	TSS1500	chr1	205819492	127	7
cg07157834	PM20D1	TSS1500	chr1	205819609	127	7
cg16639185	LGTN	TSS1500	chr1	206786178	128	2
cg21936179	LGTN	TSS1500	chr1	206786180	128	2
cg11829608	YOD1	TSS200	chr1	207224549	129	1
cg10210594			chr1	208132787	130	1
cg09163369	C1orf107	TSS1500	chr1	210001066	131	2
cg23166289	C1orf107	TSS1500	chr1	210001082	131	2
cg23358886	RD3;RD3	Body;Body	chr1	211652741	132	1
cg00909806			chr1	212688762	133	1
cg22558685			chr1	212894643	134	1
cg14576824	RPS6KC1;RPS6KC1	TSS200;TSS200	chr1	213224402	135	1
cg23914842	H6PD	3'UTR	chr1	9327170	136	1
cg07216884			chr1	219964455	137	1
cg14088282			chr1	222003220	138	1
cg22352176			chr1	222987845	139	1
cg21262649	C1orf65	TSS200	chr1	223566643	140	8
cg26603179	C1orf65	TSS200	chr1	223566646	140	8
cg22372182	C1orf65	TSS200	chr1	223566669	140	8
cg27202708	C1orf65	TSS200	chr1	223566709	140	8
cg03961283	C1orf65;C1orf65	5'UTR;1stExon	chr1	223566761	140	8
cg05333568	C1orf65;C1orf65	5'UTR;1stExon	chr1	223566794	140	8
cg04926766	C1orf65	1stExon	chr1	223567002	140	8
cg13963793	C1orf65	1stExon	chr1	223567173	140	8
cg06939851	PYCR2	TSS1500	chr1	226112534	141	1
cg27179622	LEFTY2	Body	chr1	226127290	142	1
cg10327440	CDC42BPA;CDC42BPA	3'UTR;3'UTR	chr1	227177885	143	1
cg04117972			chr1	227635322	144	1
cg08111158			chr1	227746191	145	5
cg22344745			chr1	227746294	145	5
cg12133451			chr1	227746453	145	5
cg14789818			chr1	227748712	145	5
cg20699586			chr1	227748719	145	5
cg10962762			chr1	228075749	146	1
cg05505459	C1orf170	Body	chr1	911995	147	2
cg23635910	C1orf170	Body	chr1	912055	147	2
cg08886482	TMEM201;TMEM201	TSS1500;TSS1500	chr1	9648699	148	1
cg11953245	C1orf35	TSS1500	chr1	228291591	149	4
cg22790377	C1orf35	TSS1500	chr1	228291668	149	4
cg15720832	C1orf35	TSS1500	chr1	228291682	149	4
cg14925024	C1orf35	TSS1500	chr1	228291705	149	4
cg18477163	OBSCN;OBSCN	Body;Body	chr1	228402036	150	1
cg23239574			chr1	228653136	151	1
cg20704450			chr1	228658371	152	5
cg26823666			chr1	228658397	152	5
cg11336382			chr1	228658646	152	5
cg00815832			chr1	228658973	152	5
cg11801727			chr1	228659093	152	5
cg27629454			chr1	228742687	153	4
cg22700015			chr1	228743131	153	4
cg12437277			chr1	228743235	153	4
cg17477090			chr1	228743373	153	4
cg10167378			chr1	228756711	154	1
cg00850481			chr1	228891306	155	1
cg03217880	PGBD5	Body	chr1	230468464	156	1
cg07502417	AGT	5'UTR	chr1	230849801	157	1
cg18126320	CAPN9;CAPN9	Body;Body	chr1	230896051	158	1
cg13457410	PIK3CD	5'UTR	chr1	9762510	159	1
cg06935979	KIAA1383	1stExon	chr1	232941706	160	2
cg00951395	KIAA1383	1stExon	chr1	232941775	160	2
cg18115428	SLC35F3	TSS1500	chr1	234039978	161	2
cg10878114	SLC35F3	TSS1500	chr1	234040045	161	2
cg23093692	SLC35F3	Body	chr1	234367145	162	5
cg04143909	SLC35F3	Body	chr1	234367322	162	5
cg09119043	SLC35F3	Body	chr1	234367443	162	5
cg23445321	SLC35F3	Body	chr1	234367493	162	5
cg24723561	SLC35F3	Body	chr1	234367586	162	5
cg20288565	GNG4;GNG4;GNG4	5'UTR;5'UTR;5'UTR	chr1	235805403	163	1
cg18217832			chr1	237195666	164	1
cg01567173			chr1	240118350	165	1
cg22879626	GREM2	Body	chr1	240656586	166	2
cg00081729	GREM2	Body	chr1	240656737	166	2
cg09107161	GREM2	5'UTR	chr1	240774736	167	2
cg18592459	GREM2	5'UTR	chr1	240774809	167	2
cg09361966			chr1	242220475	168	1
cg07977614	PLD5	Body	chr1	242310145	169	1
cg04015962			chr1	10949192	170	1
cg26072254	KIF26B	Body	chr1	245710355	171	2
cg08886301	KIF26B	Body	chr1	245710401	171	2
cg10776230	KIF26B	Body	chr1	245851226	172	2
cg07953201	KIF26B	Body	chr1	245851802	172	2
cg24478129	SMYD3	Body	chr1	246592123	173	1
cg04798314	SMYD3	Body	chr1	246668601	174	1
cg17815049	CNST;TFB2M;CNST	TSS1500;Body;TSS1500	chr1	246728663	175	1
cg07044276			chr1	246859889	176	2
cg07018435			chr1	246860007	176	2
cg26536593	ZNF670	TSS1500	chr1	247242539	177	1
cg09219402			chr1	247282458	178	1
cg21397540			chr1	247537159	179	2
cg23226914			chr1	247537224	179	2
cg02567750			chr1	247569605	180	1
cg10315903	MTOR	TSS1500	chr1	11323253	181	1
cg26060667			chr1	247681242	182	2
cg11166453			chr1	247681781	182	2
cg13930544	LOC148824;OR2C3	Body;3'UTR	chr1	247694061	183	4
cg12754571	LOC148824;OR2C3	TSS200;3'UTR	chr1	247694271	183	4
cg12758973	LOC148824;OR2C3	TSS200;3'UTR	chr1	247694275	183	4
cg02104434	LOC148824;OR2C3	TSS1500;3'UTR	chr1	247694406	183	4
cg27543040			chr1	247802703	184	5
cg02518135			chr1	247802739	184	5
cg25220063			chr1	247802774	184	5
cg15829088			chr1	247802935	184	5
cg00318631			chr1	247803166	184	5
cg09506600	OR2L13	TSS1500	chr1	248100228	185	9
cg08861456	OR2L13	TSS1500	chr1	248100276	185	9
cg08260406	OR2L13	TSS200	chr1	248100407	185	9
cg04028570	OR2L13	TSS200	chr1	248100427	185	9
cg03748376	OR2L13;OR2L13	1stExon;5'UTR	chr1	248100585	185	9
cg00785941	OR2L13;OR2L13	1stExon;5'UTR	chr1	248100591	185	9
cg20507276	OR2L13;OR2L13	1stExon;5'UTR	chr1	248100600	185	9
cg08944170	OR2L13;OR2L13	1stExon;5'UTR	chr1	248100614	185	9
cg20433858	OR2L13	5'UTR	chr1	248101009	185	9
cg22490229	OR2M2	TSS1500	chr1	248342534	186	1
cg08243619	PTCHD2	Body	chr1	11561662	187	2
cg09573658	PTCHD2	Body	chr1	11561956	187	2
cg16020346	C1orf187	5'UTR	chr1	11761078	188	1
cg24550112	PRDM2	5'UTR	chr1	14027521	189	1
cg22386492	KIAA1026;KIAA1026	Body;Body	chr1	15058641	190	1
cg20430773	ARHGEF19	Body	chr1	16534157	191	1
cg25602718			chr1	16944064	192	1
cg03648020			chr1	931327	193	1
cg02769477			chr1	17012728	194	1
cg11730254	ESPNP	Body	chr1	17023203	195	2
cg24875017	ESPNP	Body	chr1	17026258	195	2
cg12648811			chr1	17053886	196	1
cg18862597	CROCC	Body	chr1	17265457	197	1
cg08277548	PADI3	Body	chr1	17600880	198	1
cg20945232			chr1	18236645	199	1
cg20200200	KLHDC7A	TSS200	chr1	18807388	200	1
cg18795169			chr1	18902165	201	1
cg01965874	PAX7;PAX7;PAX7	Body;Body;Body	chr1	19052204	202	2
cg10821610	PAX7;PAX7;PAX7	Body;Body;Body	chr1	19052235	202	2
cg13786083			chr1	19110734	203	3
cg19637330			chr1	19110922	203	3
cg26220594			chr1	19110978	203	3
cg27631599	TTLL10	TSS1500	chr1	1108820	204	4
cg14709479	TTLL10	TSS1500	chr1	1108924	204	4
cg10143960	TTLL10	5'UTR	chr1	1109486	204	4
cg03278726	TTLL10	5'UTR	chr1	1109832	204	4
cg16986315	TAS1R2	Body	chr1	19181291	205	2
cg00375983	TAS1R2	Body	chr1	19181390	205	2
cg12798157	AKR7L;AKR7L	TSS200;TSS200	chr1	19600719	206	1
cg22719004	ALPL	5'UTR	chr1	21864788	207	1
cg15597364	EPHA8	Body	chr1	22919937	208	2
cg05266226	EPHA8	Body	chr1	22920119	208	2
cg17974166			chr1	23280069	209	1
cg12483005	LUZP1;LUZP1	5'UTR;5'UTR	chr1	23474871	210	1
cg19743168			chr1	23544995	211	1
cg24792360	FUCA1	TSS1500	chr1	24195143	212	2
cg22077361	FUCA1	TSS1500	chr1	24195347	212	2
cg08133631	CATSPER4	Body	chr1	26527909	213	2
cg20415053	CATSPER4	Body	chr1	26527928	213	2
cg14011486	LIN28	TSS200	chr1	26737247	214	1
cg18224942	SCNN1D;SCNN1D	Body;Body	chr1	1225781	215	1
cg16991868	GPATCH3	TSS1500	chr1	27227383	216	1
cg13230208			chr1	27524410	217	1
cg02251754			chr1	28572299	218	1
cg03254146			chr1	30240119	219	2
cg27302994			chr1	30240265	219	2
cg25303761			chr1	31256028	220	1
cg25010788	NKAIN1	3'UTR	chr1	31654453	221	2
cg08847173	NKAIN1	Body	chr1	31654792	221	2
cg20941758			chr1	31673023	222	1
cg24629356			chr1	35122551	223	1
cg21151355	GJB3;GJB3	TSS200;TSS1500	chr1	35246607	224	1
cg25035631			chr1	35586358	225	2
cg14615266			chr1	35586649	225	2
cg00060374	LOC441869;LOC441869	Body;Body	chr1	1355235	226	1
cg10105794			chr1	37720926	227	2
cg17465112			chr1	37720957	227	2
cg02396836			chr1	37780753	228	1
cg24088508	C1orf109	TSS1500	chr1	38156462	229	2
cg06917450	C1orf109	TSS1500	chr1	38156652	229	2
cg12548638	EPHA10;EPHA10	3'UTR;Body	chr1	38226812	230	1
cg09847153			chr1	38461540	231	4
cg17077180			chr1	38461687	231	4
cg18451016			chr1	38461880	231	4
cg04673462			chr1	38461896	231	4
cg02959988			chr1	40075124	232	1
cg24920358	PPIE;PPIE;PPIE	TSS1500;TSS1500;TSS1500	chr1	40204285	233	1
cg12733396	COL9A2	TSS1500	chr1	40783234	234	1
cg20276780	KCNQ4;KCNQ4	Body;Body	chr1	41303356	235	1
cg08031492			chr2	469214	236	1
cg26342985			chr2	628881	237	1
cg21862353	MYT1L	Body	chr2	1801628	238	2
cg26094651	MYT1L	Body	chr2	1802045	238	2
cg24980657			chr2	150177277	239	1
cg07563363			chr2	154143677	240	1
cg25487775			chr2	162093969	241	1
cg16506815			chr2	162101123	242	1
cg08314300	TBR1	Body	chr2	162278173	243	1
cg07297242			chr2	167467305	244	1
cg15602054			chr2	170624685	245	3
cg17598339			chr2	170624727	245	3
cg01268571			chr2	170624998	245	3
cg26783666	SSB	TSS1500	chr2	170654954	246	1
cg07420274	GAD1;GAD1	Body;Body	chr2	171676306	247	1
cg06468108			chr2	173539091	248	1
cg05180887	MYT1L	Body	chr2	1817263	249	3
cg10075506	MYT1L	Body	chr2	1817351	249	3
cg06201514	MYT1L	Body	chr2	1817409	249	3
cg03478739	CHN1;CHN1	Body;Body	chr2	175712381	250	1
cg13163833			chr2	176954533	251	1
cg03918304	HOXD10	1stExon	chr2	176981654	252	2
cg17489939	HOXD10	1stExon	chr2	176981919	252	2
cg11237792	TTC30A	TSS1500	chr2	178484058	253	1
cg04220104	MIR548N	Body	chr2	179387853	254	3
cg19916659	MIR548N	Body	chr2	179387931	254	3
cg17740434	MIR548N	Body	chr2	179388064	254	3
cg01124477			chr2	181738271	255	1
cg20806345	NEUROD1	5'UTR	chr2	182543706	256	1
cg07721625	FRZB	TSS1500	chr2	183732607	257	1
cg05060440			chr2	184395412	258	1
cg01265662	CCDC150	TSS1500	chr2	197504046	259	1
cg00158539	MYT1L	Body	chr2	1859035	260	1
cg04657470	HSPE1;HSPE1;HSPD1;HSPD1	1stExon;5'UTR;TSS1500;TSS200	chr2	198365150	261	1
cg23649088	C2orf69	TSS1500	chr2	200775458	262	2
cg17644776	C2orf69	TSS1500	chr2	200775616	262	2
cg24930416	SGOL2;SGOL2;SGOL2	TSS1500;TSS1500;TSS1500	chr2	201390305	263	1
cg00028014			chr2	201601406	264	1
cg17851604	CDK15	Body	chr2	202753217	265	1
cg03345454	FZD7;FZD7	1stExon;3'UTR	chr2	202901428	266	2
cg26853787			chr2	202904337	266	2
cg27517968			chr2	208546083	267	1
cg20296298			chr2	210074020	268	2
cg09336323			chr2	210074276	268	2
cg03106056	MARCH4	TSS1500	chr2	217237937	269	1
cg10987071	SMARCAL1;SMARCAL1	TSS1500;TSS1500	chr2	217276744	270	1
cg05373263			chr2	3063115	271	1
cg26548497	STK36;RNF25	Body;TSS1500	chr2	219537567	272	1
cg02176678	TTLL4	5'UTR	chr2	219576539	273	1
cg16582803			chr2	219763642	274	1
cg01153287			chr2	219827194	275	1
cg21402265	RESP18	Body	chr2	220197046	276	2
cg00436969	RESP18	Body	chr2	220197716	276	2
cg07434457			chr2	220222765	277	1
cg15015639	DES	TSS200	chr2	220282977	278	1
cg00772991			chr2	220716794	279	1
cg16786808	EPHA4	Body	chr2	222434497	280	1
cg11490745	PAX3;PAX3;PAX3;PAX3;PAX3;PAX3	Body;Body;Body;Body;Body;Body	chr2	223151884	281	1
cg11094568	TSSC1	Body	chr2	3380884	282	1
cg14280181	SGPP2	Body	chr2	223291007	283	1
cg05293897			chr2	226913713	284	1
cg10612096	SPATA3	Body	chr2	231865097	285	1
cg21054919			chr2	233216361	286	2
cg25298319			chr2	233217079	286	2
cg22199969	ALPI	Body	chr2	233323840	287	2
cg26181818	ALPI	3'UTR	chr2	233323935	287	2
cg06266189	NGEF;NGEF	Body;Body	chr2	233790293	288	1
cg23688111	TRPM8	TSS200	chr2	234825859	289	1
cg00793935	TRPM8	Body	chr2	234847769	290	1
cg11231735			chr2	238065451	291	1
cg14458575			chr2	238380390	292	1
cg15506890			chr2	3487001	293	2
cg08493051			chr2	3487164	293	2
cg06353069	RAB17	TSS1500	chr2	238500081	294	1
cg20002901	RAMP1	Body	chr2	238777656	295	1
cg06574296	ESPNL;SCLY	TSS1500;3'UTR	chr2	239007919	296	1
cg01786048	ESPNL	Body	chr2	239035964	297	1
cg23361828			chr2	239463246	298	1
cg14580085			chr2	239553406	299	1
cg06127801			chr2	239625367	300	1
cg03568507	HDAC4	Body	chr2	240153791	301	1
cg07673080	HDAC4	Body	chr2	240241154	302	2
cg10639368	HDAC4	Body	chr2	240241218	302	2
cg22332049			chr2	240609875	303	1
cg19867917	COLEC11;COLEC11	TSS200;TSS200	chr2	3642629	304	4
cg09974661	COLEC11;COLEC11	TSS200;TSS200	chr2	3642634	304	4
cg00835279	COLEC11;COLEC11;COLEC11;COLEC11	1stExon;5'UTR;1stExon;5'UTR	chr2	3642710	304	4
cg17872886	COLEC11;COLEC11;COLEC11;COLEC11	1stExon;5'UTR;1stExon;5'UTR	chr2	3642732	304	4
cg12807937	NDUFA10	TSS1500	chr2	240965920	305	1
cg22062537	MYEOV2;MYEOV2	TSS1500;TSS1500	chr2	241076198	306	3
cg07628769	MYEOV2;MYEOV2	TSS1500;TSS1500	chr2	241076208	306	3
cg20221591	MYEOV2;MYEOV2	TSS1500;TSS1500	chr2	241076340	306	3
cg07592361	ANKMY1;ANKMY1	5'UTR;5'UTR	chr2	241496830	307	1
cg22040202			chr2	241611931	308	1
cg10883069			chr2	241771040	309	1
cg01588581	C2orf54;C2orf54	TSS1500;Body	chr2	241832900	310	2
cg04034577	C2orf54	TSS1500	chr2	241836375	310	2
cg17459182			chr2	241866514	311	1
cg25249286			chr2	242713790	312	1
cg27404186			chr2	242843821	313	4
cg00935887			chr2	242844000	313	4
cg18896979			chr2	242844174	313	4
cg15506703			chr2	242844601	313	4
cg17181966			chr2	242952828	314	1
cg09234936			chr2	3751890	315	1
cg06360820			chr2	242988706	316	2
cg18898632			chr2	242989856	316	2
cg17052675			chr2	3827356	317	1
cg23912081			chr2	4156091	318	1
cg27237671	TMEM18	Body	chr2	676223	319	1
cg26784300			chr2	8596908	320	2
cg12588880			chr2	8597159	320	2
cg25731401			chr2	10572392	321	1
cg02196655	NOL10	TSS1500	chr2	10830764	322	1
cg00442205			chr2	10984512	323	1
cg07314298	GREB1;GREB1;GREB1	Body;Body;Body	chr2	11723111	324	1
cg04391048	NT5C1B;NT5C1B	Body;Body	chr2	18766022	325	1
cg26636010			chr2	20306539	326	1
cg16727243			chr2	20441905	327	2
cg02591356			chr2	20442088	327	2
cg10553204	GDF7	3'UTR	chr2	20871195	328	1
cg01627475			chr2	21869305	329	1
cg14585167			chr2	709329	330	1
cg22920501	FAM59B	Body	chr2	26401640	331	1
cg16842187	KCNK3	3'UTR	chr2	26951473	332	1
cg12454169	LCLAT1;LCLAT1	TSS1500;TSS1500	chr2	30669597	333	3
cg15652532	LCLAT1;LCLAT1	TSS1500;TSS1500	chr2	30669759	333	3
cg17749961	LCLAT1;LCLAT1	TSS1500;TSS1500	chr2	30669863	333	3
cg08894761	SRD5A2	TSS200	chr2	31806234	334	4
cg15403517	SRD5A2	TSS1500	chr2	31806275	334	4
cg11765362	SRD5A2	TSS1500	chr2	31806551	334	4
cg00712943	SRD5A2	TSS1500	chr2	31806781	334	4
cg04131969	MYADML	Body	chr2	33951647	335	1
cg26458748			chr2	37962248	336	1
cg02541444			chr2	37996000	337	1
cg19391498	GALM	TSS1500	chr2	38892846	338	1
cg01583753			chr2	39470725	339	4
cg09834706			chr2	39470743	339	4
cg24062763			chr2	39470750	339	4
cg12302982			chr2	39471028	339	4
cg00610991	SLC8A1	5'UTR	chr2	40677600	340	1
cg06850787			chr2	716357	341	1
cg17110364	PLEKHH2;LOC728819	Body;1stExon	chr2	43903227	342	3
cg20563666	PLEKHH2;LOC728819	Body;TSS1500	chr2	43903842	342	3
cg08726338	PLEKHH2;LOC728819	Body;TSS1500	chr2	43904011	342	3
cg20201270			chr2	45397874	343	1
cg18396357	NRXN1;NRXN1;NRXN1	Body;Body;Body	chr2	50201413	344	2
cg20536469	NRXN1;NRXN1;NRXN1	Body;Body;Body	chr2	50201505	344	2
cg02495518	NRXN1;NRXN1;NRXN1	Body;Body;TSS1500	chr2	50575324	345	2
cg04707706	NRXN1;NRXN1;NRXN1	Body;Body;TSS1500	chr2	50575326	345	2
cg19384241			chr2	55393977	346	1
cg21819782			chr2	62609317	347	1
cg14608581	SNRNP27	Body	chr2	70122240	348	1
cg17962671			chr2	70530862	349	1
cg20097407			chr2	71112079	350	1
cg24334149	ATP6V1B1	Body	chr2	71175539	351	1
cg01479768			chr2	731298	352	2
cg26476930			chr2	731519	352	2
cg24516106			chr2	72079413	353	2
cg25705148			chr2	72079498	353	2
cg15160709	CYP26B1	3'UTR	chr2	72357937	354	1
cg06142341			chr2	73089222	355	1
cg01422370			chr2	73384389	356	1
cg10995755	TPRKB	TSS1500	chr2	73964834	357	1
cg01017244			chr2	74357527	358	4
cg05890377			chr2	74357713	358	4
cg20891558			chr2	74357851	358	4
cg19729930			chr2	74357872	358	4
cg04255230	LBX2	Body	chr2	74727010	359	1
cg19148731	LOXL3	5'UTR	chr2	74780229	360	1
cg13728138			chr2	75136185	361	1
cg10973622	IMMT;IMMT;IMMT	TSS1500;TSS1500;TSS1500	chr2	86423274	362	1
cg06699195			chr2	863889	363	4
cg06791546			chr2	863938	363	4
cg01854967			chr2	863946	363	4
cg16956133			chr2	865075	363	4
cg12606911	CD8A	TSS1500	chr2	87036626	364	1
cg06282964	TEKT4;TEKT4	1stExon;5'UTR	chr2	95537314	365	2
cg05852568	TEKT4	1stExon	chr2	95537405	365	2
cg25540032	VWA3B	Body	chr2	98885650	366	1
cg04846574	VWA3B	Body	chr2	98928447	367	2
cg17822584	VWA3B	Body	chr2	98928738	367	2
cg11959694	CNGA3;CNGA3	TSS200;TSS200	chr2	98962564	368	1
cg23719516			chr2	102870456	369	1
cg03938978	IL18RAP	Body	chr2	103052716	370	1
cg04297105	SLC9A2	TSS1500	chr2	103235258	371	1
cg07720865	MFSD9	Body	chr2	103352342	372	1
cg22360016			chr2	105276153	373	1
cg14793137	TPO;TPO;TPO;TPO	Body;Body;Body;Body	chr2	1480944	374	3
cg14601038	TPO;TPO;TPO;TPO	Body;Body;Body;Body	chr2	1481097	374	3
cg08025464	TPO;TPO;TPO;TPO	Body;Body;Body;Body	chr2	1484593	374	3
cg22022881			chr2	105853494	375	3
cg27422857			chr2	105853526	375	3
cg26874229			chr2	105853672	375	3
cg05468156			chr2	106885926	376	2
cg16099169			chr2	106886729	376	2
cg13968390	SULT1C2;SULT1C2	TSS1500;TSS1500	chr2	108904812	377	1
cg25308803	LOC100287216;SH3RF3	TSS200;Body	chr2	109746735	378	1
cg02169857	NCRNA00116	Body	chr2	110969641	379	5
cg08570243	NCRNA00116	Body	chr2	110969853	379	5
cg03250220	NCRNA00116	Body	chr2	110970097	379	5
cg09068086	NCRNA00116	Body	chr2	110970204	379	5
cg10366439	NCRNA00116	Body	chr2	110970249	379	5
cg16246747	ACOXL;ACOXL;ACOXL	5'UTR;5'UTR;5'UTR	chr2	111491205	380	1
cg09982942	FBLN7;FBLN7	Body;Body	chr2	112898400	381	1
cg21482265	PAX8;PAX8;PAX8;PAX8;PAX8;LOC440839;LOC654433	Body;Body;Body;Body;Body;Body;TSS1500	chr2	113992762	382	8
cg12889195	PAX8;PAX8;PAX8;PAX8;PAX8;LOC440839;LOC654433	Body;Body;Body;Body;Body;Body;TSS1500	chr2	113992843	382	8
cg11763394	PAX8;PAX8;PAX8;PAX8;PAX8;LOC440839;LOC654433	Body;Body;Body;Body;Body;Body;TSS1500	chr2	113992921	382	8
cg21550016	PAX8;PAX8;PAX8;PAX8;PAX8;LOC440839;LOC654433	Body;Body;Body;Body;Body;Body;TSS1500	chr2	113992930	382	8
cg07772999	PAX8;PAX8;PAX8;PAX8;PAX8;LOC440839;LOC654433	Body;Body;Body;Body;Body;Body;TSS1500	chr2	113993052	382	8
cg19083407	PAX8;PAX8;PAX8;PAX8;PAX8;LOC440839;LOC654433	Body;Body;Body;Body;Body;Body;TSS1500	chr2	113993142	382	8
cg07594247	PAX8;PAX8;PAX8;PAX8;PAX8;LOC440839;LOC654433	Body;Body;Body;Body;Body;Body;TSS1500	chr2	113993304	382	8
cg17445212	PAX8;PAX8;PAX8;PAX8;PAX8;LOC440839;LOC654433	Body;Body;Body;Body;Body;Body;TSS1500	chr2	113993313	382	8
cg02675527	PAX8;PAX8;PAX8;PAX8;PAX8;LOC440839	Body;Body;Body;Body;Body;Body	chr2	114030824	383	2
cg09704166	PAX8;PAX8;PAX8;PAX8;PAX8;LOC440839	Body;Body;Body;Body;Body;Body	chr2	114031854	383	2
cg27585222			chr2	114737730	384	1
cg11234688			chr2	1609660	385	1
cg19211931	DPP10	Body	chr2	115419537	386	2
cg24654266	DPP10	Body	chr2	115420053	386	2
cg26842423	DPP10;DPP10	Body;Body	chr2	115921258	387	1
cg06624036			chr2	117257137	388	1
cg01352656			chr2	118561680	389	1
cg03288922			chr2	118616237	390	3
cg22762992			chr2	118616377	390	3
cg22545206			chr2	118617499	390	3
cg22650315	INSIG2	TSS1500	chr2	118845443	391	1
cg02032334			chr2	121410165	392	1
cg08687025			chr2	127729123	393	1
cg06741367			chr2	128453108	394	5
cg25223285			chr2	128453260	394	5
cg03738707			chr2	128453335	394	5
cg11059159			chr2	128453445	394	5
cg25277809			chr2	128453484	394	5
cg00255882	WDR33;WDR33;WDR33	TSS1500;TSS1500;TSS1500	chr2	128569347	395	1
cg09332960			chr2	1787990	396	1
cg12948059			chr2	129659420	397	1
cg05962382			chr2	130345044	398	2
cg05903289			chr2	130345205	398	2
cg14417784			chr2	131009681	399	2
cg14718065			chr2	131010763	399	2
cg14013597			chr2	131046122	400	2
cg14902204			chr2	131046313	400	2
cg14161159	C2orf27A	5'UTR	chr2	132481826	401	1
cg09506037	NCKAP5;NCKAP5	Body;Body	chr2	134180560	402	1
cg05194412			chr2	137003533	403	1
cg26472922			chr2	139803256	404	1
cg07336099			chr2	140029691	405	1
cg00821600	LRP1B	TSS200	chr2	142889384	406	1
cg11165881	CHL1	TSS1500	chr3	238048	407	1
cg10208485	CHL1	5'UTR	chr3	350602	408	2
cg13925692	CHL1	5'UTR	chr3	350789	408	2
cg07775309			chr3	12595852	409	2
cg00099295	MKRN2	TSS1500	chr3	12597720	409	2
cg01353941			chr3	191781655	410	1
cg17611045	FGF12	Body	chr3	192289245	411	3
cg14463292	FGF12	Body	chr3	192289252	411	3
cg07620573	FGF12	Body	chr3	192289293	411	3
cg21664281			chr3	193561005	412	1
cg01152897			chr3	194705841	413	1
cg06085042	MIR570	TSS1500	chr3	195425033	414	1
cg27353899	MUC4;MUC4;MUC4	Body;Body;Body	chr3	195488922	415	9
cg13752114	MUC4;MUC4;MUC4	Body;Body;Body	chr3	195489708	415	9
cg18918831	MUC4;MUC4;MUC4	Body;Body;Body	chr3	195489782	415	9
cg18713687	MUC4;MUC4;MUC4	Body;Body;Body	chr3	195489789	415	9
cg07341007	MUC4;MUC4;MUC4	Body;Body;Body	chr3	195489909	415	9
cg01310397	MUC4;MUC4;MUC4	Body;Body;Body	chr3	195490033	415	9
cg23170091	MUC4;MUC4;MUC4	Body;Body;Body	chr3	195490094	415	9
cg16358155	MUC4;MUC4;MUC4	Body;Body;Body	chr3	195490169	415	9
cg16034541	MUC4;MUC4;MUC4	Body;Body;Body	chr3	195490309	415	9
cg01797371			chr3	195578240	416	2
cg20917491			chr3	195578259	416	2
cg01911613			chr3	196325238	417	1
cg05547895			chr3	196705855	418	2
cg11488033			chr3	196705898	418	2
cg18025886	MFI2;MFI2	Body;Body	chr3	196750939	419	1
cg08461247			chr3	13134432	420	1
cg15727583	MFI2;MFI2	TSS1500;TSS1500	chr3	196757701	421	1
cg09654796			chr3	197180978	422	1
cg02146340	FBLN2;FBLN2;FBLN2	5'UTR;TSS200;5'UTR	chr3	13610059	423	1
cg19876987			chr3	14258049	424	1
cg18038544	GRIP2	Body	chr3	14576099	425	1
cg23141851			chr3	14615941	426	2
cg26221543			chr3	14615956	426	2
cg07480608	SH3BP5;SH3BP5	Body;5'UTR	chr3	15352493	427	1
cg16303742	COLQ;COLQ;COLQ	TSS200;Body;Body	chr3	15540471	428	1
cg09340198	ANKRD28	TSS1500	chr3	15902540	429	1
cg19102621	ZNF385D	Body	chr3	21584249	430	1
cg16606324	C3orf24;C3orf24	TSS200;TSS200	chr3	10149918	431	1
cg02860705			chr3	27208620	432	1
cg13707894			chr3	27674461	433	1
cg05433805	LRRFIP2;LRRFIP2;LRRFIP2	5'UTR;5'UTR;5'UTR	chr3	37204814	434	1
cg03054684	MOBP;MOBP	5'UTR;Body	chr3	39543515	435	5
cg14968361	MOBP;MOBP	5'UTR;Body	chr3	39543547	435	5
cg11235602	MOBP;MOBP	Body;Body	chr3	39543776	435	5
cg02750792	MOBP;MOBP	Body;Body	chr3	39543967	435	5
cg24050474	MOBP;MOBP	Body;Body	chr3	39544326	435	5
cg13732201	CCK	5'UTR	chr3	42305815	436	1
cg25129124	KBTBD5	1stExon	chr3	42727489	437	1
cg01990997			chr3	42977777	438	2
cg21104412			chr3	42978026	438	2
cg12239580	FAM198A	Body	chr3	43073058	439	1
cg14768256	ZNF502;ZNF502;ZNF502;ZNF502	5'UTR;5'UTR;5'UTR;5'UTR	chr3	44754587	440	1
cg09053247	KIF15;KIAA1143	TSS1500;Body	chr3	44802549	441	1
cg20916523	VHL;VHL	Body;Body	chr3	10184584	442	1
cg25593573			chr3	45077920	443	1
cg19145607	CXCR6;FYCO1	TSS1500;Body	chr3	45983792	444	1
cg24524379	LRRC2;LRRC2	5'UTR;5'UTR	chr3	46600244	445	1
cg02834909	PRSS50	TSS200	chr3	46759438	446	6
cg19668234	PRSS50	TSS200	chr3	46759449	446	6
cg01788113	PRSS50	TSS200	chr3	46759472	446	6
cg00817731	PRSS50	TSS200	chr3	46759475	446	6
cg17460445	PRSS50	TSS1500	chr3	46759588	446	6
cg05727070	PRSS50	TSS1500	chr3	46759698	446	6
cg23352942	PTH1R	Body	chr3	46931381	447	1
cg02527881	PTH1R	Body	chr3	46936655	448	1
cg20734569	SPINK8	3'UTR	chr3	48348370	449	1
cg11645453	ITIH4;ITIH4;ITIH4;ITIH4	5'UTR;1stExon;1stExon;5'UTR	chr3	52864694	450	1
cg16814023	SELK	TSS1500	chr3	53926598	451	1
cg05401945	CCDC66;CCDC66;CCDC66	TSS1500;TSS1500;TSS1500	chr3	56590734	452	1
cg11030744	GHRL;GHRL;GHRL;GHRL;GHRL;GHRL;GHRLOS;GHRL;GHRLOS;GHRLOS;GHRL;GHRL;GHRL;GHRL;GHRL;GHRLOS	Body;Body;Body;Body;Body;Body;Body;Body;Body;Body;Body;Body;Body;Body;Body;Body	chr3	10328490	453	1
cg02857273	PDE12	TSS1500	chr3	57541377	454	1
cg06185146	SYNPR;SYNPR	Body;TSS1500	chr3	63428305	455	1
cg07845873			chr3	67022802	456	2
cg18996090			chr3	67022890	456	2
cg03847932	PPP4R2	TSS1500	chr3	73045556	457	2
cg20540428	PPP4R2	TSS1500	chr3	73045686	457	2
cg08015278			chr3	73976278	458	1
cg04572206			chr3	75705108	459	1
cg08939082			chr3	87101679	460	1
cg19597498			chr3	96495651	461	1
cg16975614			chr3	105601834	462	1
cg24769830	HHLA2	5'UTR	chr3	108041508	463	1
cg16468843	ATP2B2;ATP2B2	Body;Body	chr3	10370624	464	1
cg03329597	MYH15	Body	chr3	108125523	465	1
cg05163071	RETNLB	TSS1500	chr3	108476540	466	1
cg21206816	SLC9A10	TSS200	chr3	112013079	467	2
cg03352173	SLC9A10	TSS200	chr3	112013130	467	2
cg07128416	WDR52;WDR52	TSS200;TSS200	chr3	113160490	468	1
cg18753928	CCDC52	TSS1500	chr3	113234510	469	2
cg10517650	CCDC52	TSS1500	chr3	113235015	469	2
cg09626521			chr3	113933104	470	2
cg11612799			chr3	113933175	470	2
cg14944696			chr3	115155686	471	1
cg27182476			chr3	117717026	472	1
cg01814130	UPK1B	TSS200	chr3	118892330	473	1
cg20356878	ILDR1	Body	chr3	121714668	474	1
cg24691167			chr3	10749371	475	1
cg18770216	ITGB5	Body	chr3	124491657	476	1
cg07581883			chr3	125676865	477	1
cg15145296			chr3	125709740	478	1
cg15490784	KLF15	3'UTR	chr3	126061950	479	1
cg18026197	CHCHD6	TSS1500	chr3	126422536	480	1
cg27423959			chr3	126945870	481	1
cg03255953			chr3	127056837	482	5
cg21487550			chr3	127056955	482	5
cg25436886			chr3	127056972	482	5
cg26312807			chr3	127057048	482	5
cg20920097			chr3	127057149	482	5
cg06705862			chr3	128151236	483	1
cg16766828			chr3	128327626	484	1
cg20264543			chr3	128787213	485	1
cg08996805			chr3	11010256	486	1
cg20894410	MRPL3	TSS1500	chr3	131222106	487	1
cg23450509	CPNE4	TSS1500	chr3	131754675	488	1
cg15486454	BFSP2	Body	chr3	133191270	489	2
cg04231050	BFSP2	Body	chr3	133191297	489	2
cg08048268			chr3	133502702	490	2
cg16414030			chr3	133502952	490	2
cg21827317			chr3	136751795	491	1
cg11885357	ESYT3	TSS1500	chr3	138152902	492	1
cg02806645	PRR23A	TSS200	chr3	138725153	493	1
cg23330451	PRR23B	TSS200	chr3	138739922	494	1
cg06508738	PRR23C	TSS200	chr3	138763852	495	2
cg24530147	PRR23C	TSS200	chr3	138763894	495	2
cg08849628			chr3	139060370	496	1
cg01331196	HRH1;HRH1;HRH1	5'UTR;5'UTR;5'UTR	chr3	11287078	497	1
cg21136104			chr3	142666320	498	2
cg07156742			chr3	142666759	498	2
cg13897134	ZIC4;ZIC4;ZIC4	Body;Body;Body	chr3	147120248	499	2
cg15287443	ZIC4;ZIC4;ZIC4	Body;5'UTR;Body	chr3	147121229	499	2
cg08124030	TM4SF1	1stExon	chr3	149095283	500	1
cg00472710			chr3	151178727	501	3
cg16780454			chr3	151178760	501	3
cg21766308			chr3	151178904	501	3
cg27098685			chr3	151867537	502	1
cg26381452			chr3	155027702	503	1
cg03885646	SSR3	TSS1500	chr3	156273458	504	1
cg00901598	GHSR	Body	chr3	172164984	505	1
cg21120436	NLGN1	5'UTR	chr3	173302303	506	1
cg01438868			chr3	177802381	507	1
cg16028117	ATG7;ATG7;ATG7	Body;Body;Body	chr3	11348436	508	1
cg19436429	KCNMB3;KCNMB3;KCNMB3;KCNMB3	TSS1500;Body;TSS1500;Body	chr3	178978985	509	1
cg25215498	PEX5L	Body	chr3	179560139	510	1
cg04599356	SOX2OT	Body	chr3	181436643	511	1
cg16213028			chr3	181861227	512	1
cg01324343	ABCC5;ABCC5	5'UTR;5'UTR	chr3	183735012	513	1
cg01292810			chr3	184241840	514	1
cg07633618			chr3	185000208	515	1
cg25634041	SENP2	3'UTR	chr3	185348303	516	1
cg07120369	SST	TSS200	chr3	187388281	517	2
cg14703224	SST	TSS1500	chr3	187389415	517	2
cg23651889	LPP;LPP;LPP	5'UTR;5'UTR;5'UTR	chr3	188115336	518	1
cg23880736			chr4	582172	519	1
cg26693817	PDE6B;PDE6B	Body;Body	chr4	640348	520	3
cg11229771	PDE6B;PDE6B	Body;Body	chr4	640503	520	3
cg27149937	PDE6B;PDE6B	Body;Body	chr4	640594	520	3
cg21593149	MAEA;MAEA	Body;Body	chr4	1300163	521	1
cg17069313	ENPP6	Body	chr4	185018478	522	3
cg10203211	ENPP6	Body	chr4	185018682	522	3
cg06737308	ENPP6	Body	chr4	185021514	522	3
cg02790305	SORBS2;SORBS2;SORBS2;SORBS2;SORBS2;SORBS2;SORBS2	5'UTR;5'UTR;5'UTR;1stExon;TSS1500;1stExon;TSS1500	chr4	186732932	523	3
cg01933073	SORBS2;SORBS2;SORBS2;SORBS2;SORBS2;SORBS2;SORBS2	5'UTR;5'UTR;5'UTR;1stExon;TSS1500;1stExon;TSS1500	chr4	186732942	523	3
cg13921444	SORBS2;SORBS2;SORBS2;SORBS2;SORBS2;SORBS2;SORBS2	5'UTR;5'UTR;5'UTR;1stExon;TSS1500;1stExon;TSS1500	chr4	186733024	523	3
cg09526685	CYP4V2	Body	chr4	187126073	524	1
cg14349977			chr4	187219430	525	1
cg11519983			chr4	187407036	526	1
cg27420889			chr4	187422035	527	3
cg16786756			chr4	187422114	527	3
cg21004358			chr4	187422119	527	3
cg09690449			chr4	187998952	528	1
cg09351881			chr4	188190184	529	1
cg15205559			chr4	188736172	530	1
cg11331717			chr4	188963324	531	1
cg09883255			chr4	1402852	532	2
cg02071572			chr4	1403502	532	2
cg14804593			chr4	189139691	533	1
cg17837517			chr4	189541174	534	1
cg16181718			chr4	190731655	535	2
cg05262382			chr4	190732196	535	2
cg08573926			chr4	191014397	536	1
cg25034424			chr4	1513089	537	3
cg11174255			chr4	1513259	537	3
cg08835755			chr4	1514317	537	3
cg27311590			chr4	1521984	538	4
cg12456927			chr4	1522229	538	4
cg14964336			chr4	1523275	538	4
cg04300684			chr4	1523326	538	4
cg08274176			chr4	1625012	539	1
cg02937671	ZFYVE28	Body	chr4	2366485	540	3
cg10622551	ZFYVE28	Body	chr4	2366555	540	3
cg09884451	ZFYVE28	Body	chr4	2366831	540	3
cg01601518	ZFYVE28	Body	chr4	2404284	541	1
cg14003022			chr4	3043019	542	4
cg02566259			chr4	3043199	542	4
cg01807241			chr4	3043527	542	4
cg06421590			chr4	3043752	542	4
cg02754929			chr4	3295736	543	1
cg17511472	DOK7;DOK7	Body;Body	chr4	3485326	544	1
cg27357918	PDE6B;PDE6B	Body;Body	chr4	645256	545	1
cg14924046			chr4	3746818	546	2
cg14468236			chr4	3746931	546	2
cg05554346			chr4	4145468	547	1
cg23139982			chr4	4763259	548	1
cg25987564			chr4	6010075	549	2
cg25970575			chr4	6010164	549	2
cg11317690	PPP2R2C;PPP2R2C	Body;Body	chr4	6347280	550	1
cg10676327			chr4	6659735	551	3
cg09362608			chr4	6659805	551	3
cg24881973			chr4	6660945	551	3
cg04672903	LOC93622	TSS1500	chr4	6675309	552	1
cg18658556	SORCS2	Body	chr4	7462594	553	1
cg02136252			chr4	9382953	554	1
cg12006118			chr4	9479947	555	1
cg23980776	PDE6B;PDE6B;PDE6B	Body;Body;Body	chr4	657074	556	1
cg11266682	SLC2A9;SLC2A9	Body;Body	chr4	10021025	557	1
cg22803560			chr4	18321009	558	1
cg11612852	KCNIP4;KCNIP4	5'UTR;TSS1500	chr4	21699745	559	1
cg20288617			chr4	22239907	560	1
cg11037576			chr4	24682696	561	1
cg01218619			chr4	25090298	562	4
cg19312667			chr4	25090491	562	4
cg02428792			chr4	25090597	562	4
cg26262055			chr4	25090618	562	4
cg19167230			chr4	29322907	563	1
cg24168538			chr4	35527016	564	1
cg06805348	KIAA1239	TSS1500	chr4	37245195	565	3
cg18431856	KIAA1239	TSS1500	chr4	37245254	565	3
cg08040012	KIAA1239	Body	chr4	37247586	565	3
cg24826020	TBC1D1	Body	chr4	38070998	566	1
cg15105011	TMEM175	5'UTR	chr4	940614	567	1
cg07700233			chr4	39171231	568	1
cg25243082			chr4	40267141	569	1
cg19761245	LIMCH1;LIMCH1;LIMCH1	Body;Body;Body	chr4	41366989	570	1
cg25150953	LIMCH1;LIMCH1;LIMCH1	Body;Body;Body	chr4	41540229	571	1
cg01470356	PHOX2B	3'UTR	chr4	41746614	572	1
cg18779296			chr4	41878119	573	1
cg20621313	SHISA3	Body	chr4	42402806	574	2
cg11065575	SHISA3	3'UTR	chr4	42403471	574	2
cg00791764	RASL11B	TSS1500	chr4	53727839	575	1
cg01777861			chr4	56023843	576	3
cg09978860			chr4	56023921	576	3
cg16572876			chr4	56024045	576	3
cg12283482	AASDH	TSS1500	chr4	57254754	577	1
cg22718636	DGKQ	Body	chr4	961658	578	2
cg20456258	DGKQ	Body	chr4	962124	578	2
cg19978674	HOPX;HOPX;HOPX;HOPX;HOPX	5'UTR;Body;Body;TSS1500;TSS1500	chr4	57523826	579	1
cg04742556			chr4	58061991	580	1
cg16201418			chr4	61367032	581	1
cg15371026			chr4	63682393	582	1
cg21813369	CSN1S2B	Body	chr4	70999362	583	1
cg21266330	NPFFR2	1stExon	chr4	72897698	584	1
cg20615832	PF4V1	1stExon	chr4	74719172	585	1
cg15158783	PF4	1stExon	chr4	74847646	586	8
cg21043213	PF4;PF4	1stExon;5'UTR	chr4	74847710	586	8
cg16072462	PF4	TSS200	chr4	74847758	586	8
cg15398841	PF4	TSS200	chr4	74847761	586	8
cg02530824	PF4	TSS200	chr4	74847766	586	8
cg06834998	PF4	TSS200	chr4	74847824	586	8
cg05509609	PF4	TSS200	chr4	74847829	586	8
cg13126871	PF4	TSS1500	chr4	74848016	586	8
cg24796651	SDAD1	TSS1500	chr4	76912348	587	1
cg20432211			chr4	77342104	588	1
cg23958868	SLC26A1	Body	chr4	979079	589	1
cg10057126	ANKRD56	TSS1500	chr4	77819792	590	1
cg01882498	LIN54	TSS1500	chr4	83934956	591	1
cg00595051	COPS4	TSS1500	chr4	83955429	592	1
cg15053253			chr4	84583851	593	1
cg10685359	C4orf36	TSS1500	chr4	87814065	594	1
cg02847897	KLHL8	TSS1500	chr4	88142275	595	2
cg21593676	KLHL8	TSS1500	chr4	88142277	595	2
cg18031930			chr4	88600466	596	1
cg01966878	SNCA;SNCA;SNCA;SNCA	5'UTR;5'UTR;5'UTR;5'UTR	chr4	90757139	597	1
cg14972143	EIF4E;EIF4E;EIF4E;EIF4E;EIF4E	5'UTR;1stExon;5'UTR;TSS1500;1stExon	chr4	99851003	598	4
cg11037477	EIF4E;EIF4E;EIF4E;EIF4E;EIF4E	5'UTR;1stExon;5'UTR;TSS1500;1stExon	chr4	99851008	598	4
cg12527684	EIF4E;EIF4E;EIF4E;EIF4E;EIF4E	5'UTR;1stExon;5'UTR;TSS1500;1stExon	chr4	99851156	598	4
cg15633390	EIF4E;EIF4E;EIF4E;EIF4E;EIF4E	5'UTR;1stExon;5'UTR;TSS1500;1stExon	chr4	99851211	598	4
cg12011299	ADH4	TSS200	chr4	100065546	599	1
cg25932599	FGFRL1;FGFRL1;FGFRL1	TSS1500;TSS1500;TSS1500	chr4	1005201	600	1
cg26647453	C4orf17;C4orf17	5'UTR;1stExon	chr4	100432162	601	1
cg05468953			chr4	100565104	602	1
cg05123845			chr4	104918078	603	1
cg24491749	AIMP1;TBCK;TBCK;AIMP1;AIMP1;TBCK;TBCK	TSS1500;5'UTR;5'UTR;TSS1500;TSS1500;5'UTR;5'UTR	chr4	107236485	604	1
cg15204036	AGXT2L1;AGXT2L1;AGXT2L1;AGXT2L1;AGXT2L1	TSS1500;TSS1500;TSS1500;TSS1500;TSS1500	chr4	109684526	605	1
cg00169419			chr4	111530900	606	1
cg18728025	C4orf31	5'UTR	chr4	121991645	607	1
cg06713675	EXOSC9;EXOSC9	TSS1500;TSS1500	chr4	122721982	608	1
cg23574427	BBS7;CCNA2	3'UTR;TSS1500	chr4	122746245	609	1
cg14493094			chr4	132896579	610	1
cg27284194			chr4	1044797	611	1
cg20212912			chr4	147557774	612	2
cg01572513			chr4	147557859	612	2
cg06570358	ARHGAP10	Body	chr4	148928832	613	1
cg01609139			chr4	152235970	614	1
cg22705602			chr4	152727874	615	1
cg08282428	RBM46	TSS200	chr4	155702411	616	3
cg19340941	RBM46	5'UTR	chr4	155702931	616	3
cg00137234	RBM46	5'UTR	chr4	155703138	616	3
cg03251918	MAP9	TSS1500	chr4	156298325	617	1
cg02757172	GRIA2;GRIA2;GRIA2	TSS1500;TSS1500;TSS1500	chr4	158141076	618	1
cg03508095	C4orf39;TRIM61;C4orf39	3'UTR;Body;1stExon	chr4	165878742	619	1
cg16691177	TRIM61	5'UTR	chr4	165898666	620	5
cg13023646	TRIM61	TSS200	chr4	165898835	620	5
cg14038058	TRIM61	TSS200	chr4	165898848	620	5
cg25219188	TRIM61	TSS200	chr4	165898926	620	5
cg11955878	TRIM61	TSS200	chr4	165898967	620	5
cg15948536	PALLD;PALLD;PALLD;PALLD	5'UTR;Body;Body;Body	chr4	169770092	621	1
cg26479374	CTBP1;CTBP1;C4orf42	TSS1500;TSS1500;TSS200	chr4	1243980	622	2
cg16399632	CTBP1;CTBP1;C4orf42	TSS1500;TSS1500;TSS200	chr4	1244006	622	2
cg18912209			chr4	170696239	623	1
cg01084566	HPGD;HPGD;HPGD	TSS1500;TSS1500;TSS1500	chr4	175444482	624	1
cg11685843			chr4	176349171	625	1
cg17170839	GPM6A;GPM6A;GPM6A;GPM6A	1stExon;5'UTR;Body;5'UTR	chr4	176733409	626	2
cg10502220	GPM6A;GPM6A;GPM6A;GPM6A	1stExon;5'UTR;Body;5'UTR	chr4	176733966	626	2
cg04737881	MGC45800	Body	chr4	183060943	627	1
cg04090412	ODZ3	3'UTR	chr4	183721565	628	1
cg09768983			chr4	183935060	629	1
cg26678138			chr4	184642625	630	3
cg22078781			chr4	184642694	630	3
cg08721802			chr4	184642917	630	3
cg05211868			chr4	184718046	631	1
cg06669374			chr4	184961220	632	1
cg08767686			chr5	51426	633	2
cg04815577			chr5	51898	633	2
cg06802630	AHRR	Body	chr5	322735	634	1
cg09075844	SLC6A18	Body	chr5	1245902	635	2
cg02287371	SLC6A18	3'UTR	chr5	1246274	635	2
cg23146560	PCDHB1	TSS1500	chr5	140430569	636	1
cg23500924			chr5	140465235	637	1
cg16663497	PCDHB2	TSS1500	chr5	140472925	638	13
cg23969338	PCDHB2	TSS1500	chr5	140474005	638	13
cg11182018	PCDHB2	TSS200	chr5	140474062	638	13
cg15389068	PCDHB2	1stExon	chr5	140475049	638	13
cg23918315	PCDHB3	TSS1500	chr5	140479025	638	13
cg03504078	PCDHB3	TSS200	chr5	140480218	638	13
cg04720797	PCDHB3	TSS200	chr5	140480223	638	13
cg07859640	PCDHB3	1stExon	chr5	140480507	638	13
cg01925738	PCDHB3	1stExon	chr5	140480770	638	13
cg26476502	PCDHB3	1stExon	chr5	140480941	638	13
cg03349091	PCDHB3	1stExon	chr5	140481256	638	13
cg21530267	PCDHB3	1stExon	chr5	140481267	638	13
cg03644691	PCDHB3;PCDHB3	1stExon;3'UTR	chr5	140482926	638	13
cg12990410	PCDHB4	TSS1500	chr5	140501117	639	4
cg03340754	PCDHB4	1stExon	chr5	140501661	639	4
cg06048354	PCDHB4	1stExon	chr5	140501812	639	4
cg21557146	PCDHB4	1stExon	chr5	140503914	639	4
cg09782097	PCDHB5	TSS200	chr5	140514711	640	5
cg11347033	PCDHB5	1stExon	chr5	140515629	640	5
cg15120855	PCDHB5	1stExon	chr5	140515736	640	5
cg24958687	PCDHB5	1stExon	chr5	140515961	640	5
cg25205438	PCDHB5;PCDHB5	3'UTR;1stExon	chr5	140517411	640	5
cg26866168	PCDHB6	TSS1500	chr5	140528785	641	6
cg24811352	PCDHB6	TSS1500	chr5	140529499	641	6
cg24120669	PCDHB6	TSS200	chr5	140529819	641	6
cg02403883	PCDHB6	1stExon	chr5	140530028	641	6
cg23596123	PCDHB6	1stExon	chr5	140530222	641	6
cg23247945	PCDHB6	1stExon	chr5	140530410	641	6
cg08967338	PCDHB17	TSS1500	chr5	140535215	642	5
cg04056384	PCDHB17	TSS200	chr5	140535469	642	5
cg19967668	PCDHB17	Body	chr5	140535759	642	5
cg07821374	PCDHB17	Body	chr5	140536320	642	5
cg03534453	PCDHB17	Body	chr5	140537884	642	5
cg22190023	PCDHB7;PCDHB7	1stExon;5'UTR	chr5	140552347	643	17
cg03780733	PCDHB7;PCDHB7	1stExon;5'UTR	chr5	140552369	643	17
cg17735593	PCDHB7	1stExon	chr5	140552505	643	17
cg17585889	PCDHB7	1stExon	chr5	140552600	643	17
cg13283199	PCDHB7	1stExon	chr5	140552992	643	17
cg01228941	PCDHB7	1stExon	chr5	140553091	643	17
cg16583552	PCDHB7	1stExon	chr5	140553150	643	17
cg25026992	PCDHB7;PCDHB7	1stExon;3'UTR	chr5	140554819	643	17
cg15911328	PCDHB8	TSS1500	chr5	140556888	643	17
cg18668511	PCDHB8	TSS1500	chr5	140557227	643	17
cg27582059	PCDHB16;PCDHB8	TSS1500;1stExon	chr5	140559871	643	17
cg26389950	PCDHB16	1stExon	chr5	140562236	643	17
cg25340050	PCDHB16	1stExon	chr5	140562562	643	17
cg04836851	PCDHB16	1stExon	chr5	140562819	643	17
cg11925729	PCDHB16	1stExon	chr5	140562988	643	17
cg01248745	PCDHB16	1stExon	chr5	140563213	643	17
cg26569309	PCDHB16	1stExon	chr5	140563400	643	17
cg09150559	PCDHB10	TSS1500	chr5	140571517	644	1
cg17347682	PCDHB11	TSS1500	chr5	140578896	645	6
cg18417245	PCDHB11	TSS200	chr5	140579296	645	6
cg16049600	PCDHB11	TSS200	chr5	140579298	645	6
cg14065590	PCDHB11	TSS200	chr5	140579303	645	6
cg05852276	PCDHB11	1stExon	chr5	140579470	645	6
cg24127414	PCDHB11	1stExon	chr5	140579644	645	6
cg16614020	SLC6A3	Body	chr5	1414806	646	1
cg15548198	PCDHB12	TSS200	chr5	140588139	647	2
cg17007628	PCDHB12;PCDHB12	5'UTR;1stExon	chr5	140588424	647	2
cg17763019	PCDHB13	TSS200	chr5	140593332	648	5
cg17624673	PCDHB13;PCDHB13	3'UTR;1stExon	chr5	140596187	648	5
cg15221642			chr5	140598706	648	5
cg07009570			chr5	140600499	648	5
cg21745283	PCDHB14	TSS1500	chr5	140602519	648	5
cg16376902			chr5	140612229	649	3
cg02539153	PCDHB18	Body	chr5	140614765	649	3
cg06937068	PCDHB18	Body	chr5	140615329	649	3
cg10553103	PCDHB19P	TSS200	chr5	140619567	650	2
cg06897442	PCDHB19P	Body	chr5	140620284	650	2
cg13337064	PCDHB15	1stExon	chr5	140625389	651	3
cg23974473	PCDHB15	1stExon	chr5	140625794	651	3
cg09135656	PCDHB15	1stExon	chr5	140625848	651	3
cg05845376	SLC25A2	TSS200	chr5	140683632	652	2
cg07496545	SLC25A2	TSS200	chr5	140683737	652	2
cg24755503			chr5	140706252	653	1
cg05983326	PCDHGA1;PCDHGA1	1stExon;1stExon	chr5	140710688	654	1
cg00395420	PCDHGA1	Body	chr5	140716485	655	11
cg19689427	PCDHGA2;PCDHGA1;PCDHGA2	1stExon;Body;1stExon	chr5	140719008	655	11
cg16579158	PCDHGA2;PCDHGA1;PCDHGA2	1stExon;Body;1stExon	chr5	140719142	655	11
cg10933186	PCDHGA2;PCDHGA1;PCDHGA2	1stExon;Body;1stExon	chr5	140719302	655	11
cg22056094	PCDHGA2;PCDHGA1;PCDHGA2	1stExon;Body;1stExon	chr5	140719962	655	11
cg20717585	PCDHGA2;PCDHGA1;PCDHGA2	1stExon;Body;1stExon	chr5	140720705	655	11
cg01418385	PCDHGA2;PCDHGA3;PCDHGA1;PCDHGA3	Body;TSS1500;Body;TSS1500	chr5	140722587	655	11
cg04438558	PCDHGA2;PCDHGA3;PCDHGA3;PCDHGA1	Body;1stExon;1stExon;Body	chr5	140723899	655	11
cg02146079	PCDHGA2;PCDHGA3;PCDHGA3;PCDHGA1	Body;1stExon;1stExon;Body	chr5	140724204	655	11
cg11236452	PCDHGA2;PCDHGA3;PCDHGA3;PCDHGA1	Body;1stExon;1stExon;Body	chr5	140724362	655	11
cg01561869	PCDHGA2;PCDHGA3;PCDHGA3;PCDHGA1	Body;1stExon;1stExon;Body	chr5	140725147	655	11
cg12375722	PCDHGA2;PCDHGB1;PCDHGA1;PCDHGB1;PCDHGA3	Body;TSS200;Body;TSS200;Body	chr5	140729719	656	4
cg16574737	PCDHGB1;PCDHGA2;PCDHGA1;PCDHGB1;PCDHGA3	1stExon;Body;Body;1stExon;Body	chr5	140730469	656	4
cg27079776	PCDHGA2;PCDHGA4;PCDHGA1;PCDHGA4;PCDHGB1;PCDHGA3	Body;TSS1500;Body;TSS1500;Body;Body	chr5	140733421	656	4
cg24996161	PCDHGA2;PCDHGA4;PCDHGA1;PCDHGB1;PCDHGA3;PCDHGA4	Body;1stExon;Body;Body;Body;1stExon	chr5	140735397	656	4
cg26472636	SDHAP3	Body	chr5	1594282	657	6
cg27149073	SDHAP3	Body	chr5	1594330	657	6
cg21167402	SDHAP3	TSS200	chr5	1594676	657	6
cg24960960	SDHAP3	TSS200	chr5	1594678	657	6
cg21931717	SDHAP3	TSS200	chr5	1594715	657	6
cg08422420	SDHAP3	TSS200	chr5	1594733	657	6
cg21752383	PCDHGA4;PCDHGA2;PCDHGB2;PCDHGA1;PCDHGB1;PCDHGA3;PCDHGB2	Body;Body;1stExon;Body;Body;Body;1stExon	chr5	140739976	658	7
cg14472390	PCDHGA4;PCDHGA2;PCDHGB2;PCDHGA1;PCDHGB1;PCDHGA3;PCDHGB2	Body;Body;1stExon;Body;Body;Body;1stExon	chr5	140740387	658	7
cg03086707	PCDHGA4;PCDHGA2;PCDHGB2;PCDHGA1;PCDHGB1;PCDHGA3;PCDHGB2	Body;Body;1stExon;Body;Body;Body;1stExon	chr5	140740607	658	7
cg07520649	PCDHGA5;PCDHGA4;PCDHGA2;PCDHGB2;PCDHGA1;PCDHGB1;PCDHGA3;PCDHGA5	TSS1500;Body;Body;Body;Body;Body;Body;TSS1500	chr5	140743575	658	7
cg04773864	PCDHGA4;PCDHGA2;PCDHGA5;PCDHGB2;PCDHGA1;PCDHGB1;PCDHGA3;PCDHGA5	Body;Body;1stExon;Body;Body;Body;Body;1stExon	chr5	140744763	658	7
cg15829642	PCDHGA4;PCDHGA2;PCDHGA5;PCDHGB2;PCDHGA1;PCDHGB1;PCDHGA3;PCDHGA5	Body;Body;1stExon;Body;Body;Body;Body;1stExon	chr5	140744983	658	7
cg17227466	PCDHGA4;PCDHGB3;PCDHGA1;PCDHGA5;PCDHGB1;PCDHGA3;PCDHGB3;PCDHGA2;PCDHGB2	Body;TSS1500;Body;Body;Body;Body;TSS1500;Body;Body	chr5	140748559	658	7
cg00039176	PCDHGA4;PCDHGA6;PCDHGA1;PCDHGA5;PCDHGB1;PCDHGA6;PCDHGA3;PCDHGA2;PCDHGB2;PCDHGB3	Body;TSS1500;Body;Body;Body;TSS1500;Body;Body;Body;Body	chr5	140753076	659	2
cg25564433	PCDHGA4;PCDHGA1;PCDHGA6;PCDHGA5;PCDHGB1;PCDHGA3;PCDHGA6;PCDHGA2;PCDHGB2;PCDHGB3	Body;Body;1stExon;Body;Body;Body;1stExon;Body;Body;Body	chr5	140754451	659	2
cg11210069	PCDHGA4;PCDHGA6;PCDHGA1;PCDHGA5;PCDHGB1;PCDHGA3;PCDHGA2;PCDHGB2;PCDHGA7;PCDHGA7;PCDHGB3	Body;Body;Body;Body;Body;Body;Body;Body;TSS1500;TSS1500;Body	chr5	140761259	660	7
cg02722596	PCDHGA4;PCDHGA7;PCDHGA6;PCDHGA1;PCDHGA5;PCDHGB1;PCDHGA3;PCDHGA2;PCDHGB2;PCDHGA7;PCDHGB3	Body;1stExon;Body;Body;Body;Body;Body;Body;Body;1stExon;Body	chr5	140762957	660	7
cg16505764	PCDHGA4;PCDHGA7;PCDHGA6;PCDHGA1;PCDHGA5;PCDHGB1;PCDHGA3;PCDHGA2;PCDHGB2;PCDHGA7;PCDHGB3	Body;1stExon;Body;Body;Body;Body;Body;Body;Body;1stExon;Body	chr5	140763254	660	7
cg04160343	PCDHGA4;PCDHGA7;PCDHGA6;PCDHGA1;PCDHGA5;PCDHGB1;PCDHGA3;PCDHGA2;PCDHGB2;PCDHGA7;PCDHGB3	Body;1stExon;Body;Body;Body;Body;Body;Body;Body;1stExon;Body	chr5	140763700	660	7
cg23347399	PCDHGA4;PCDHGA6;PCDHGA1;PCDHGA5;PCDHGB1;PCDHGA3;PCDHGA2;PCDHGB4;PCDHGA7;PCDHGB2;PCDHGB4;PCDHGB3	Body;Body;Body;Body;Body;Body;Body;TSS1500;Body;Body;TSS1500;Body	chr5	140766911	660	7
cg20938085	PCDHGB4;PCDHGA4;PCDHGA6;PCDHGA1;PCDHGA5;PCDHGB1;PCDHGA3;PCDHGA2;PCDHGA7;PCDHGB2;PCDHGB4;PCDHGB3	1stExon;Body;Body;Body;Body;Body;Body;Body;Body;Body;1stExon;Body	chr5	140768230	660	7
cg09570348	PCDHGB4;PCDHGA4;PCDHGA6;PCDHGA1;PCDHGA5;PCDHGB1;PCDHGA3;PCDHGA2;PCDHGA7;PCDHGB2;PCDHGB4;PCDHGB3	1stExon;Body;Body;Body;Body;Body;Body;Body;Body;Body;1stExon;Body	chr5	140768251	660	7
cg00758915	PCDHGA4;PCDHGA6;PCDHGA1;PCDHGA5;PCDHGB1;PCDHGB4;PCDHGA3;PCDHGA2;PCDHGA8;PCDHGA7;PCDHGB2;PCDHGA8;PCDHGB3	Body;Body;Body;Body;Body;Body;Body;Body;1stExon;Body;Body;1stExon;Body	chr5	140773539	661	1
cg24172509	PCDHGA4;PCDHGB5;PCDHGA6;PCDHGA1;PCDHGA8;PCDHGA5;PCDHGB1;PCDHGB5;PCDHGB4;PCDHGA3;PCDHGA2;PCDHGA7;PCDHGB2;PCDHGB3	Body;1stExon;Body;Body;Body;Body;Body;1stExon;Body;Body;Body;Body;Body;Body	chr5	140778424	662	2
cg26879386	PCDHGA4;PCDHGA6;PCDHGA1;PCDHGA8;PCDHGA5;PCDHGB1;PCDHGB4;PCDHGA3;PCDHGA2;PCDHGA7;PCDHGB2;PCDHGA9;PCDHGB5;PCDHGA9;PCDHGB3	Body;Body;Body;Body;Body;Body;Body;Body;Body;Body;Body;TSS1500;Body;TSS1500;Body	chr5	140781179	662	2
cg03898577	PCDHGA4;PCDHGA6;PCDHGA9;PCDHGA1;PCDHGA8;PCDHGA5;PCDHGB1;PCDHGB6;PCDHGB4;PCDHGA3;PCDHGA2;PCDHGA7;PCDHGB2;PCDHGB6;PCDHGB5;PCDHGB3	Body;Body;Body;Body;Body;Body;Body;TSS1500;Body;Body;Body;Body;Body;TSS1500;Body;Body	chr5	140787013	663	1
cg07524997	PCDHGA4;PCDHGA9;PCDHGA1;PCDHGB1;PCDHGB6;PCDHGB3;PCDHGB7;PCDHGA6;PCDHGA8;PCDHGA10;PCDHGA5;PCDHGB4;PCDHGA3;PCDHGB7;PCDHGA2;PCDHGB2;PCDHGA7;PCDHGB5	Body;Body;Body;Body;Body;Body;TSS1500;Body;Body;Body;Body;Body;Body;TSS1500;Body;Body;Body;Body	chr5	140796892	664	5
cg02707176	PCDHGA4;PCDHGA9;PCDHGA1;PCDHGB1;PCDHGB7;PCDHGB6;PCDHGB3;PCDHGA6;PCDHGA8;PCDHGA10;PCDHGA5;PCDHGB4;PCDHGB7;PCDHGA3;PCDHGA2;PCDHGB2;PCDHGA7;PCDHGB5	Body;Body;Body;Body;1stExon;Body;Body;Body;Body;Body;Body;Body;1stExon;Body;Body;Body;Body;Body	chr5	140798758	664	5
cg07179872	PCDHGA4;PCDHGA9;PCDHGA1;PCDHGB1;PCDHGB6;PCDHGB3;PCDHGA11;PCDHGB7;PCDHGA6;PCDHGA8;PCDHGA11;PCDHGA10;PCDHGA5;PCDHGB4;PCDHGA3;PCDHGA11;PCDHGA2;PCDHGB2;PCDHGA7;PCDHGB5	Body;Body;Body;Body;Body;Body;1stExon;Body;Body;Body;1stExon;Body;Body;Body;Body;1stExon;Body;Body;Body;Body	chr5	140802135	664	5
cg14681511	PCDHGA4;PCDHGA11;PCDHGA11;PCDHGA9;PCDHGA1;PCDHGB8P;PCDHGB1;PCDHGB6;PCDHGB3;PCDHGB7;PCDHGA6;PCDHGA8;PCDHGA10;PCDHGA5;PCDHGB4;PCDHGA3;PCDHGA2;PCDHGB2;PCDHGA7;PCDHGB5	Body;Body;Body;Body;Body;TSS200;Body;Body;Body;Body;Body;Body;Body;Body;Body;Body;Body;Body;Body;Body	chr5	140805681	664	5
cg16316394	PCDHGA4;PCDHGA11;PCDHGA11;PCDHGA9;PCDHGA1;PCDHGB8P;PCDHGB1;PCDHGB6;PCDHGB3;PCDHGB7;PCDHGA6;PCDHGA8;PCDHGA10;PCDHGA5;PCDHGB4;PCDHGA3;PCDHGA2;PCDHGB2;PCDHGA7;PCDHGB5	Body;Body;Body;Body;Body;TSS200;Body;Body;Body;Body;Body;Body;Body;Body;Body;Body;Body;Body;Body;Body	chr5	140805841	664	5
cg12304520	PCDHGA4;PCDHGA11;PCDHGA11;PCDHGA9;PCDHGA1;PCDHGB1;PCDHGB6;PCDHGA12;PCDHGB3;PCDHGB7;PCDHGA6;PCDHGA8;PCDHGA10;PCDHGA5;PCDHGB4;PCDHGA3;PCDHGA2;PCDHGA12;PCDHGB2;PCDHGA7;PCDHGB5	Body;Body;Body;Body;Body;Body;Body;TSS200;Body;Body;Body;Body;Body;Body;Body;Body;Body;TSS200;Body;Body;Body	chr5	140810123	665	1
cg24749559			chr5	141616065	666	1
cg02030403			chr5	143978290	667	3
cg08330435			chr5	143978398	667	3
cg08962081			chr5	143978420	667	3
cg11628972			chr5	1645640	668	1
cg06577446			chr5	145714533	669	1
cg19494588	PPP2R2B;PPP2R2B;PPP2R2B;PPP2R2B;PPP2R2B;PPP2R2B;PPP2R2B	Body;Body;Body;Body;Body;Body;Body	chr5	146195103	670	1
cg18129178	ABLIM3	TSS200	chr5	148520854	671	1
cg26588194	HMGXB3;TIGD6	TSS1500;5'UTR	chr5	149379518	672	1
cg08747963	LOC134466	TSS1500	chr5	150326862	673	1
cg25352328	GLRA1;GLRA1	TSS1500;TSS1500	chr5	151304817	674	1
cg15991698			chr5	152070195	675	1
cg14646039			chr5	152729842	676	1
cg21964928			chr5	153872958	677	2
cg27034935			chr5	153873021	677	2
cg05662444			chr5	154026397	678	1
cg22648182			chr5	1663755	679	1
cg19070856			chr5	158534530	680	1
cg02884181	UBLCP1	TSS1500	chr5	158689508	681	2
cg16391973	UBLCP1	TSS1500	chr5	158689566	681	2
cg23024444	PTTG1	TSS1500	chr5	159848299	682	1
cg04453138			chr5	165796380	683	1
cg02091185	RANBP17	TSS1500	chr5	170288766	684	1
cg12959820	NEURL1B	Body	chr5	172111369	685	1
cg10602537	ERGIC1	TSS1500	chr5	172260815	686	1
cg15618908			chr5	173141761	687	1
cg13624988			chr5	173602861	688	1
cg26007189			chr5	176166980	689	1
cg15126021			chr5	1672851	690	2
cg12884551			chr5	1673208	690	2
cg06060754	RGS14	Body	chr5	176797920	691	3
cg16006841	RGS14	Body	chr5	176797999	691	3
cg17509989	RGS14	Body	chr5	176798049	691	3
cg08871495			chr5	177413021	692	1
cg09737019	ZNF354A	TSS1500	chr5	178158086	693	1
cg10208897	ADAMTS2	Body	chr5	178548229	694	2
cg02599361	ADAMTS2	Body	chr5	178548373	694	2
cg01231141	ADAMTS2;ADAMTS2	Body;Body	chr5	178692691	695	1
cg26694831	ADAMTS2;ADAMTS2	Body;Body	chr5	178763419	696	1
cg13016797			chr5	179038561	697	1
cg08453205	RASGEF1C	5'UTR	chr5	179588440	698	4
cg12955789	RASGEF1C	5'UTR	chr5	179588551	698	4
cg02567769	RASGEF1C	5'UTR	chr5	179588673	698	4
cg07752409	RASGEF1C	5'UTR	chr5	179588838	698	4
cg19978312	RASGEF1C	5'UTR	chr5	179634688	699	1
cg23221052	GFPT2	Body	chr5	179740743	700	4
cg13944838	GFPT2	Body	chr5	179740914	700	4
cg23248424	GFPT2	Body	chr5	179741104	700	4
cg02891314	GFPT2	Body	chr5	179741120	700	4
cg26805720			chr5	1725285	701	3
cg07401067			chr5	1725411	701	3
cg01815292			chr5	1725823	701	3
cg03671052			chr5	180086260	702	1
cg14457074			chr5	180408785	703	1
cg01076970			chr5	180455248	704	1
cg00299286	BTNL9	Body	chr5	180478185	705	1
cg11273655			chr5	180497114	706	1
cg00533202			chr5	180511822	707	1
cg14578009			chr5	180597642	708	1
cg15671317			chr5	1828098	709	1
cg17842821			chr5	1834682	710	1
cg08347626			chr5	1850140	711	2
cg10800226			chr5	1850261	711	2
cg07599136	AHRR	Body	chr5	415885	712	1
cg01114163			chr5	1856713	713	4
cg01283332			chr5	1856932	713	4
cg20790798			chr5	1857306	713	4
cg11168104			chr5	1857477	713	4
cg15595755			chr5	1867978	714	5
cg04156016			chr5	1868137	714	5
cg14773178			chr5	1868261	714	5
cg03686964			chr5	1868279	714	5
cg19770292			chr5	1868693	714	5
cg06421774			chr5	2066690	715	1
cg21079030			chr5	2225401	716	1
cg26958838			chr5	2416025	717	1
cg23488198			chr5	2537496	718	1
cg06584218			chr5	2643172	719	2
cg11341199			chr5	2643534	719	2
cg19049964			chr5	2744422	720	1
cg05589784			chr5	2915123	721	1
cg06976144			chr5	3182057	722	2
cg10463207			chr5	3182108	722	2
cg26076054	AHRR	Body	chr5	421317	723	1
cg18443437			chr5	3326731	724	1
cg17054060			chr5	3606081	725	1
cg11362013			chr5	3709695	726	1
cg09491536			chr5	3787915	727	2
cg23998650			chr5	3787948	727	2
cg01787460			chr5	4868532	728	1
cg25536014	ADAMTS16	TSS1500	chr5	5139458	729	3
cg19452011	ADAMTS16	TSS1500	chr5	5139508	729	3
cg10881764	ADAMTS16	TSS1500	chr5	5139510	729	3
cg20692922			chr5	6069935	730	1
cg10857441	POLS	5'UTR	chr5	6722123	731	1
cg15404971			chr5	7392579	732	1
cg05598727			chr5	8457548	733	5
cg18371052			chr5	8457721	733	5
cg07327178			chr5	8457729	733	5
cg24581226			chr5	8457970	733	5
cg23522872			chr5	8458392	733	5
cg17553881	EXOC3;C5orf55	5'UTR;TSS1500	chr5	443987	734	1
cg27586797			chr5	13664584	735	1
cg08818829	DNAH5	Body	chr5	13810279	736	1
cg12515659	FAM134B	Body	chr5	16614241	737	1
cg02444433	PRDM9	TSS1500	chr5	23507469	738	5
cg07011961	PRDM9	TSS200	chr5	23507594	738	5
cg25472530	PRDM9	TSS200	chr5	23507617	738	5
cg22079902	PRDM9	TSS200	chr5	23507644	738	5
cg01667892	PRDM9	TSS200	chr5	23507656	738	5
cg23102195			chr5	28927606	739	1
cg18294646	RXFP3	1stExon	chr5	33937876	740	2
cg18921954			chr5	33938909	740	2
cg16578742	SPEF2;SPEF2	TSS1500;TSS1500	chr5	35617687	741	1
cg02741440	PLCXD3	Body	chr5	41509882	742	2
cg21580846	PLCXD3	Body	chr5	41510076	742	2
cg21929564	CCDC152	5'UTR	chr5	42757171	743	1
cg09164108			chr5	43007320	744	1
cg11360755	SLC9A3	Body	chr5	496069	745	2
cg06019590	SLC9A3	Body	chr5	496476	745	2
cg11382082			chr5	43038611	746	1
cg07564287	HCN1	Body	chr5	45694523	747	1
cg19459207	EMB	TSS1500	chr5	49737773	748	1
cg01988325	MIR449B;MIR449A;CDC20B;CDC20B;CDC20B	TSS1500;TSS1500;Body;Body;Body	chr5	54467378	749	1
cg18302225			chr5	55776401	750	1
cg17335387			chr5	55828740	751	1
cg16569937			chr5	57174377	752	1
cg06895913	PDE4D;PDE4D	Body;Body	chr5	58957910	753	1
cg10932486			chr5	61028265	754	2
cg23080060			chr5	61028303	754	2
cg22005336			chr5	63215684	755	1
cg14137381	SLC9A3	Body	chr5	502291	756	3
cg22025206	SLC9A3	Body	chr5	502436	756	3
cg22689016	SLC9A3	Body	chr5	506129	756	3
cg07752120			chr5	70746259	757	2
cg26624732			chr5	70746330	757	2
cg11927345			chr5	71012177	758	1
cg02573091			chr5	74908125	759	3
cg19683494			chr5	74908142	759	3
cg00601450			chr5	74908170	759	3
cg03163459	ZBED3	5'UTR	chr5	76373719	760	1
cg15382620			chr5	76921025	761	1
cg18228590			chr5	77142469	762	2
cg16293892			chr5	77142620	762	2
cg14167415			chr5	77146999	763	1
cg23279355	CMYA5	TSS200	chr5	78985592	764	1
cg14868212	SERINC5	Body	chr5	79535328	765	1
cg15871215	ATG10;ATG10	Body;Body	chr5	81402204	766	1
cg23206463			chr5	561769	767	1
cg12199221	HAPLN1	TSS200	chr5	83017078	768	2
cg16102102	HAPLN1	TSS1500	chr5	83017553	768	2
cg12980795			chr5	85056547	769	1
cg18540328			chr5	90575362	770	3
cg17503389			chr5	90575422	770	3
cg00335715			chr5	90575459	770	3
cg18783429			chr5	92414398	771	1
cg17598923			chr5	101119084	772	5
cg05545777			chr5	101119128	772	5
cg18665594			chr5	101119420	772	5
cg10455971			chr5	101119566	772	5
cg12197752			chr5	101119766	772	5
cg12549858			chr5	101425870	773	1
cg24899558			chr5	103329070	774	1
cg17395555			chr5	108820864	775	1
cg23279021	TMEM232;TMEM232	1stExon;5'UTR	chr5	110062343	776	6
cg17248924	TMEM232	TSS200	chr5	110062384	776	6
cg11641395	TMEM232	TSS200	chr5	110062398	776	6
cg06429214	TMEM232	TSS200	chr5	110062417	776	6
cg19526166	TMEM232	TSS1500	chr5	110062729	776	6
cg06414816	TMEM232	TSS1500	chr5	110062837	776	6
cg10418997			chr5	113014291	777	1
cg03877420			chr5	1004367	778	1
cg07837187			chr5	116113889	779	1
cg12580445	LOX	TSS1500	chr5	121414634	780	1
cg10470891			chr5	125338217	781	1
cg25476565	ALDH7A1	Body	chr5	125930017	782	1
cg14340928	FLJ44606;FLJ44606	5'UTR;5'UTR	chr5	126408756	783	7
cg17848407	FLJ44606;FLJ44606	5'UTR;5'UTR	chr5	126408806	783	7
cg18710053	FLJ44606;FLJ44606	5'UTR;5'UTR	chr5	126409061	783	7
cg27097438	FLJ44606;FLJ44606;FLJ44606;FLJ44606	5'UTR;1stExon;5'UTR;1stExon	chr5	126409153	783	7
cg22905511	FLJ44606;FLJ44606	TSS200;TSS200	chr5	126409198	783	7
cg02304092	FLJ44606;FLJ44606	TSS200;TSS200	chr5	126409227	783	7
cg15405432	FLJ44606;FLJ44606	TSS200;TSS200	chr5	126409310	783	7
cg16684184			chr5	135415129	784	16
cg15837280			chr5	135415258	784	16
cg07158503			chr5	135415693	784	16
cg04515200			chr5	135415762	784	16
cg11608150			chr5	135415948	784	16
cg06478886			chr5	135416029	784	16
cg04481923	MIR886	Body	chr5	135416205	784	16
cg18678645	MIR886	TSS200	chr5	135416331	784	16
cg06536614	MIR886	TSS200	chr5	135416381	784	16
cg26328633	MIR886	TSS200	chr5	135416394	784	16
cg25340688	MIR886	TSS200	chr5	135416398	784	16
cg26896946	MIR886	TSS200	chr5	135416405	784	16
cg00124993	MIR886	TSS200	chr5	135416412	784	16
cg08745965	MIR886	TSS1500	chr5	135416529	784	16
cg16615357	MIR886	TSS1500	chr5	135416594	784	16
cg18797653	MIR886	TSS1500	chr5	135416613	784	16
cg17275074	TRPC7;TRPC7;TRPC7	TSS1500;TSS1500;TSS1500	chr5	135701422	785	1
cg00373499	PKD2L2	TSS1500	chr5	137224723	786	1
cg26929925	SLC23A1;SLC23A1	Body;Body	chr5	138714136	787	1
cg07450552	DNAJC18	TSS1500	chr5	138775419	788	1
cg11629812			chr5	1147373	789	1
cg23910413	VTRNA1-3	TSS1500	chr5	140105405	790	2
cg02529723	VTRNA1-3	TSS200	chr5	140105629	790	2
cg18073390	PCDHA1;PCDHA1;PCDHA1	1stExon;1stExon;1stExon	chr5	140166568	791	2
cg15116095	PCDHA1;PCDHA1;PCDHA1	1stExon;1stExon;1stExon	chr5	140166589	791	2
cg23490829	PCDHA1;PCDHA1	Body;Body	chr5	140171681	792	5
cg22920932	PCDHA2;PCDHA1;PCDHA1;PCDHA2	TSS1500;Body;Body;TSS1500	chr5	140172958	792	5
cg00748875	PCDHA1;PCDHA1;PCDHA2;PCDHA2	Body;Body;1stExon;1stExon	chr5	140175116	792	5
cg06683094	PCDHA2;PCDHA1;PCDHA1;PCDHA2;PCDHA2	Body;Body;Body;3'UTR;1stExon	chr5	140177056	792	5
cg19777540	PCDHA2;PCDHA1;PCDHA1;PCDHA3;PCDHA3	Body;Body;Body;TSS200;TSS200	chr5	140180691	792	5
cg03897860	PCDHA2;PCDHA1;PCDHA1;PCDHA4;PCDHA3;PCDHA4;PCDHA4;PCDHA4	Body;Body;Body;1stExon;Body;1stExon;5'UTR;5'UTR	chr5	140186737	793	1
cg08835099	PCDHA2;PCDHA1;PCDHA1;PCDHA3;PCDHA4	Body;Body;Body;Body;Body	chr5	140198665	794	2
cg22459739	PCDHA2;PCDHA1;PCDHA1;PCDHA3;PCDHA4;PCDHA5;PCDHA5	Body;Body;Body;Body;Body;TSS1500;TSS1500	chr5	140201153	794	2
cg09820378	PCDHA2;PCDHA1;PCDHA1;PCDHA6;PCDHA5;PCDHA6;PCDHA3;PCDHA4;PCDHA6	Body;Body;Body;TSS200;Body;TSS200;Body;Body;TSS200	chr5	140207488	795	2
cg02047300	PCDHA6;PCDHA2;PCDHA1;PCDHA1;PCDHA6;PCDHA5;PCDHA3;PCDHA4;PCDHA6	1stExon;Body;Body;Body;1stExon;Body;Body;Body;1stExon	chr5	140208201	795	2
cg26618441	PCDHA6;PCDHA2;PCDHA1;PCDHA7;PCDHA1;PCDHA6;PCDHA5;PCDHA7;PCDHA3;PCDHA4	Body;Body;Body;TSS200;Body;Body;Body;TSS200;Body;Body	chr5	140213825	796	1
cg24769628	PCDHA6;PCDHA2;PCDHA1;PCDHA7;PCDHA1;PCDHA8;PCDHA6;PCDHA5;PCDHA8;PCDHA3;PCDHA4	Body;Body;Body;Body;Body;TSS1500;Body;Body;TSS1500;Body;Body	chr5	140219608	797	8
cg02326566	PCDHA6;PCDHA2;PCDHA1;PCDHA7;PCDHA1;PCDHA8;PCDHA6;PCDHA5;PCDHA8;PCDHA3;PCDHA4	Body;Body;Body;Body;Body;TSS1500;Body;Body;TSS1500;Body;Body	chr5	140220686	797	8
cg02560085	PCDHA6;PCDHA2;PCDHA1;PCDHA8;PCDHA7;PCDHA1;PCDHA6;PCDHA5;PCDHA8;PCDHA3;PCDHA4	Body;Body;Body;TSS200;Body;Body;Body;Body;TSS200;Body;Body	chr5	140220810	797	8
cg14579239	PCDHA6;PCDHA2;PCDHA1;PCDHA8;PCDHA7;PCDHA1;PCDHA6;PCDHA5;PCDHA8;PCDHA3;PCDHA4	Body;Body;Body;TSS200;Body;Body;Body;Body;TSS200;Body;Body	chr5	140220822	797	8
cg13309828	PCDHA6;PCDHA2;PCDHA1;PCDHA7;PCDHA1;PCDHA8;PCDHA6;PCDHA5;PCDHA8;PCDHA3;PCDHA4	Body;Body;Body;Body;Body;1stExon;Body;Body;1stExon;Body;Body	chr5	140223264	797	8
cg01029685	PCDHA6;PCDHA2;PCDHA1;PCDHA7;PCDHA1;PCDHA6;PCDHA5;PCDHA9;PCDHA9;PCDHA3;PCDHA4;PCDHA8	Body;Body;Body;Body;Body;Body;Body;TSS1500;TSS1500;Body;Body;Body	chr5	140226474	797	8
cg11445191	PCDHA6;PCDHA2;PCDHA1;PCDHA7;PCDHA1;PCDHA6;PCDHA5;PCDHA9;PCDHA9;PCDHA9;PCDHA3;PCDHA9;PCDHA4;PCDHA8	Body;Body;Body;Body;Body;Body;Body;1stExon;5'UTR;1stExon;Body;5'UTR;Body;Body	chr5	140227765	797	8
cg18029321	PCDHA6;PCDHA2;PCDHA1;PCDHA7;PCDHA1;PCDHA6;PCDHA5;PCDHA9;PCDHA9;PCDHA3;PCDHA4;PCDHA8	Body;Body;Body;Body;Body;Body;Body;1stExon;1stExon;Body;Body;Body	chr5	140230326	797	8
cg11595575	PCDHA6;PCDHA2;PCDHA1;PCDHA9;PCDHA7;PCDHA1;PCDHA6;PCDHA10;PCDHA5;PCDHA3;PCDHA4;PCDHA10;PCDHA10;PCDHA8	Body;Body;Body;Body;Body;Body;Body;TSS200;Body;Body;Body;TSS200;TSS200;Body	chr5	140235510	798	4
cg02829712	PCDHA6;PCDHA2;PCDHA1;PCDHA10;PCDHA9;PCDHA7;PCDHA1;PCDHA6;PCDHA5;PCDHA3;PCDHA4;PCDHA10;PCDHA10;PCDHA8	Body;Body;Body;1stExon;Body;Body;Body;Body;Body;Body;Body;1stExon;1stExon;Body	chr5	140236081	798	4
cg18906028	PCDHA6;PCDHA2;PCDHA1;PCDHA9;PCDHA7;PCDHA1;PCDHA6;PCDHA5;PCDHA10;PCDHA3;PCDHA4;PCDHA10;PCDHA10;PCDHA8	Body;Body;Body;Body;Body;Body;Body;Body;Body;Body;Body;1stExon;Body;Body	chr5	140238079	798	4
cg09936799	PCDHA6;PCDHA2;PCDHA1;PCDHA9;PCDHA7;PCDHA1;PCDHA6;PCDHA5;PCDHA10;PCDHA3;PCDHA4;PCDHA10;PCDHA8	Body;Body;Body;Body;Body;Body;Body;Body;Body;Body;Body;Body;Body	chr5	140241497	798	4
cg19976449	PCDHA6;PCDHA2;PCDHA1;PCDHA9;PCDHA7;PCDHA1;PCDHA11;PCDHA6;PCDHA5;PCDHA11;PCDHA10;PCDHA3;PCDHA4;PCDHA10;PCDHA8	Body;Body;Body;Body;Body;Body;TSS1500;Body;Body;TSS1500;Body;Body;Body;Body;Body	chr5	140246626	799	3
cg01369220	PCDHA7;PCDHA6;PCDHA11;PCDHA11;PCDHA10;PCDHA4;PCDHA11;PCDHA8;PCDHA6;PCDHA1;PCDHA2;PCDHA1;PCDHA9;PCDHA11;PCDHA5;PCDHA3;PCDHA10	Body;Body;1stExon;1stExon;Body;Body;5'UTR;Body;Body;Body;Body;Body;Body;5'UTR;Body;Body;Body	chr5	140248564	799	3
cg19928377	PCDHA6;PCDHA2;PCDHA1;PCDHA9;PCDHA7;PCDHA1;PCDHA6;PCDHA5;PCDHA11;PCDHA11;PCDHA10;PCDHA3;PCDHA4;PCDHA10;PCDHA8	Body;Body;Body;Body;Body;Body;Body;Body;1stExon;1stExon;Body;Body;Body;Body;Body	chr5	140249735	799	3
cg07332563	DUSP22	TSS1500	chr6	291687	800	10
cg21548813	DUSP22	TSS1500	chr6	291882	800	10
cg03395511	DUSP22	TSS200	chr6	291903	800	10
cg15383120	DUSP22	TSS200	chr6	291909	800	10
cg18110333	DUSP22;DUSP22	1stExon;5'UTR	chr6	292329	800	10
cg05064044	DUSP22;DUSP22	1stExon;5'UTR	chr6	292385	800	10
cg11235426	DUSP22;DUSP22	1stExon;5'UTR	chr6	292522	800	10
cg01516881	DUSP22	Body	chr6	292596	800	10
cg26668828	DUSP22	Body	chr6	292823	800	10
cg01171360	DUSP22	Body	chr6	293285	800	10
cg21062780			chr6	887772	801	2
cg27050936			chr6	887821	801	2
cg20128323			chr6	9503813	802	1
cg09234582	HLA-DPB1	Body	chr6	33048286	803	6
cg25045942	HLA-DPB1	Body	chr6	33048291	803	6
cg10850215	HLA-DPB1	Body	chr6	33048469	803	6
cg03229061	HLA-DPB1	Body	chr6	33048483	803	6
cg26645432	HLA-DPB1	Body	chr6	33048502	803	6
cg25511667	HLA-DPB1	Body	chr6	33048732	803	6
cg19325793	HLA-DPB2	Body	chr6	33082165	804	2
cg03943025	HLA-DPB2	Body	chr6	33084549	804	2
cg15737123	HLA-DPB2	Body	chr6	33091567	805	1
cg17674042	PACSIN1	5'UTR	chr6	34482479	806	1
cg01820273	C6orf127	Body	chr6	35754906	807	1
cg23737190	PI16	Body	chr6	36930021	808	2
cg24661236	PI16	Body	chr6	36930062	808	2
cg02267270	MDGA1	Body	chr6	37616410	809	2
cg14926196	MDGA1	Body	chr6	37616482	809	2
cg19582538			chr6	38127734	810	1
cg10871120	MOCS1;MOCS1;MOCS1;MOCS1;MOCS1	Body;Body;Body;Body;Body	chr6	39891273	811	1
cg02272576	LOC100132354	Body	chr6	43868964	812	1
cg16613240			chr6	10099623	813	2
cg09285851			chr6	10099656	813	2
cg05496603	TMEM151B	TSS1500	chr6	44237813	814	1
cg24652615	TMEM151B	Body	chr6	44243304	815	1
cg12968598	CD2AP	TSS1500	chr6	47444699	816	1
cg09140531			chr6	48078914	817	1
cg14997592	CRISP2;CRISP2;CRISP2;CRISP2;CRISP2	5'UTR;5'UTR;5'UTR;5'UTR;5'UTR	chr6	49681178	818	5
cg25390787	CRISP2;CRISP2;CRISP2;CRISP2;CRISP2	TSS200;TSS200;TSS200;TSS200;TSS200	chr6	49681299	818	5
cg26715042	CRISP2;CRISP2;CRISP2;CRISP2;CRISP2	TSS200;TSS200;TSS200;TSS200;TSS200	chr6	49681307	818	5
cg12440062	CRISP2;CRISP2;CRISP2;CRISP2;CRISP2	TSS200;TSS200;TSS200;TSS200;TSS200	chr6	49681391	818	5
cg01706515	CRISP2;CRISP2;CRISP2;CRISP2;CRISP2	TSS1500;TSS1500;TSS1500;TSS1500;TSS1500	chr6	49681774	818	5
cg12976463			chr6	50488809	819	1
cg05650260	TFAP2D	Body	chr6	50692762	820	1
cg16523850			chr6	54156824	821	1
cg18090145			chr6	67741714	822	1
cg24573321	BAI3	Body	chr6	69726000	823	1
cg13208088			chr6	10392519	824	1
cg00201779	C6orf155	TSS1500	chr6	72131020	825	1
cg01394339	KHDC1	5'UTR	chr6	73972288	826	1
cg02931604	DPPA5	TSS1500	chr6	74064298	827	1
cg17188169	DDX43;DDX43	1stExon;5'UTR	chr6	74104388	828	4
cg12045875	DDX43;DDX43	1stExon;5'UTR	chr6	74104594	828	4
cg06797068	DDX43;DDX43	1stExon;5'UTR	chr6	74104600	828	4
cg08124399	DDX43	1stExon	chr6	74104868	828	4
cg22322277			chr6	75459158	829	1
cg06809298	COX7A2;COX7A2	TSS1500;TSS1500	chr6	75953853	830	2
cg25716013	COX7A2;COX7A2	TSS1500;TSS1500	chr6	75954053	830	2
cg05283184			chr6	79620031	831	1
cg08355045			chr6	80787529	832	1
cg10773805			chr6	87466574	833	1
cg18625538			chr6	87832609	834	2
cg13164087			chr6	87832666	834	2
cg10238972	TFAP2A;TFAP2A;TFAP2A	Body;Body;Body	chr6	10398754	835	1
cg02871313	SPACA1	TSS1500	chr6	88757302	836	4
cg22144900	SPACA1	TSS200	chr6	88757358	836	4
cg17464591	SPACA1	TSS200	chr6	88757368	836	4
cg23656083	SPACA1	TSS200	chr6	88757371	836	4
cg02585329			chr6	89294475	837	1
cg22092014			chr6	95220699	838	1
cg03193322	FUT9	5'UTR	chr6	96610720	839	1
cg01233934	PRDM13	Body	chr6	100059961	840	1
cg00407329	SIM1	Body	chr6	100893665	841	1
cg13624528	GRIK2;GRIK2;GRIK2	TSS1500;TSS1500;TSS1500	chr6	101846409	842	2
cg05666036	GRIK2;GRIK2;GRIK2	Body;Body;Body	chr6	101848236	842	2
cg09512891			chr6	103780468	843	1
cg09354267	ATG5	TSS1500	chr6	106774064	844	1
cg01475377			chr6	109611718	845	1
cg07472579			chr6	10660390	846	1
cg13266496	DDO;DDO	Body;Body	chr6	110720918	847	4
cg19196401	DDO;DDO	Body;Body	chr6	110721138	847	4
cg00083206	DDO;DDO	Body;Body	chr6	110721305	847	4
cg01119278	DDO;DDO	Body;Body	chr6	110721349	847	4
cg19980771	SLC22A16	TSS200	chr6	110798022	848	1
cg05213296	RPF2	TSS1500	chr6	111302729	849	1
cg15500907	LAMA4;LAMA4;LAMA4	Body;Body;Body	chr6	112438951	850	1
cg18406000			chr6	114650610	851	1
cg21104965	DCBLD1	Body	chr6	117869453	852	1
cg21191810	C6orf204;C6orf204	TSS1500;TSS1500	chr6	118973309	853	1
cg14079463	C6orf174	Body	chr6	127796989	854	2
cg04580344	C6orf174	Body	chr6	127797022	854	2
cg12303318	ARHGAP18	TSS1500	chr6	130031784	855	1
cg20227056			chr6	130096463	856	1
cg19579217			chr6	10720630	857	1
cg21855021			chr6	131457506	858	1
cg23878264	TAAR5	TSS200	chr6	132910945	859	1
cg08885224	EYA4;EYA4;EYA4	TSS1500;TSS1500;TSS1500	chr6	133561368	860	1
cg25075347	EYA4;EYA4;EYA4	Body;Body;Body	chr6	133731801	861	1
cg22676075			chr6	135203613	862	1
cg21232023			chr6	137820393	863	1
cg07285237			chr6	139447669	864	1
cg15052665			chr6	141804349	865	1
cg21952820	HYMAI;PLAGL1;PLAGL1;PLAGL1;PLAGL1;PLAGL1;PLAGL1;PLAGL1;PLAGL1	Body;5'UTR;TSS200;TSS200;5'UTR;TSS200;TSS200;TSS200;TSS200	chr6	144329732	866	1
cg00933542	PCMT1	TSS1500	chr6	150070202	867	1
cg23049448	SYCP2L	Body	chr6	10887980	868	1
cg15626350	ESR1;ESR1;ESR1;ESR1	Body;Body;Body;Body	chr6	152130207	869	1
cg24207161	TIAM2	Body	chr6	155464712	870	1
cg16073143			chr6	159360073	871	1
cg14500486	FNDC1	Body	chr6	159655392	872	1
cg17506621			chr6	160023581	873	3
cg15166039			chr6	160023626	873	3
cg26873880			chr6	160023689	873	3
cg15298323	ACAT2	TSS1500	chr6	160182438	874	2
cg25736982	ACAT2	TSS1500	chr6	160182554	874	2
cg17481235	PNLDC1	Body	chr6	160241360	875	1
cg10735454	PARK2;PARK2;PARK2	Body;Body;Body	chr6	161836525	876	1
cg01596289	PACRG;PACRG;PACRG	Body;Body;Body	chr6	163520766	877	1
cg09428340	PACRG;PACRG;PACRG	Body;Body;Body	chr6	163570371	878	1
cg25250968	NEDD9	5'UTR	chr6	11318770	879	1
cg03600259			chr6	164052180	880	1
cg05495478			chr6	164172519	881	1
cg01055696			chr6	164255524	882	1
cg04434244			chr6	166232960	883	2
cg17537347			chr6	166233141	883	2
cg05295566			chr6	166267271	884	1
cg21984374			chr6	166290219	885	1
cg03814644	C6orf176;C6orf176	Body;Body	chr6	166354095	886	1
cg21754837			chr6	166485745	887	1
cg02053678	T	Body	chr6	166579057	888	1
cg08481967			chr6	166765599	889	1
cg21414905			chr6	11901382	890	1
cg20486651	RPS6KA2	Body	chr6	167070296	891	1
cg05573767	RPS6KA2	Body	chr6	167171394	892	1
cg02524205			chr6	167559851	893	2
cg16338365			chr6	167559913	893	2
cg04972046	C6orf123	TSS200	chr6	168197732	894	1
cg24246628	KIF25;KIF25	Body;Body	chr6	168435914	895	4
cg08476511	KIF25;KIF25	Body;Body	chr6	168435923	895	4
cg12003941	KIF25;KIF25	Body;Body	chr6	168436019	895	4
cg14316629	KIF25;KIF25	Body;Body	chr6	168436353	895	4
cg26919149			chr6	168501903	896	1
cg20992785			chr6	168533507	897	3
cg17172308			chr6	168533631	897	3
cg05422022			chr6	168533689	897	3
cg17323040	SMOC2;SMOC2	Body;Body	chr6	169008594	898	1
cg24391982	THBS2	Body	chr6	169629902	899	2
cg01320433	THBS2	Body	chr6	169630013	899	2
cg08609578			chr6	169828158	900	1
cg27565517	EDN1;EDN1	Body;Body	chr6	12292676	901	1
cg09894276	WDR27	Body	chr6	169977394	902	2
cg24389034	WDR27	Body	chr6	169977608	902	2
cg18322025	WDR27	Body	chr6	170055332	903	1
cg17529386			chr6	170452270	904	1
cg00893488			chr6	170555108	905	1
cg19888017			chr6	170589483	906	3
cg03775991			chr6	170589530	906	3
cg00599530			chr6	170589809	906	3
cg00084338	DLL1	Body	chr6	170595920	907	1
cg18217622			chr6	170732253	908	2
cg07257824			chr6	170732353	908	2
cg07659053			chr6	171033352	909	1
cg22833428			chr6	1436791	910	1
cg05683630			chr6	13860661	911	1
cg23525438			chr6	17016226	912	1
cg10154826	FAM8A1	1stExon	chr6	17600994	913	1
cg05927817			chr6	18020357	914	1
cg25478114			chr6	19328477	915	1
cg26817755			chr6	19812885	916	1
cg17050756	FLJ22536	Body	chr6	21771976	917	1
cg25597625	KIAA0319;KIAA0319;KIAA0319;KIAA0319;KIAA0319	Body;Body;Body;Body;Body	chr6	24583496	918	2
cg10482057	KIAA0319;KIAA0319;KIAA0319;KIAA0319;KIAA0319	Body;Body;Body;Body;Body	chr6	24583614	918	2
cg16906346	KIAA0319;KIAA0319;KIAA0319;KIAA0319;KIAA0319	TSS1500;TSS1500;TSS1500;TSS1500;TSS1500	chr6	24646782	919	1
cg06532268			chr6	25732817	920	1
cg19137348			chr6	1555311	921	1
cg03264133			chr6	25882463	922	3
cg12310025			chr6	25882481	922	3
cg03517284			chr6	25882590	922	3
cg13344095			chr6	26233352	923	1
cg14585513			chr6	26254060	924	1
cg00631329			chr6	26305371	925	2
cg13736514			chr6	26305472	925	2
cg14345882	BTN3A2	TSS1500	chr6	26364793	926	1
cg00065396			chr6	26594778	927	2
cg06728252	ABT1	Body	chr6	26598149	927	2
cg03240981			chr6	26615071	928	1
cg15969227			chr6	26745279	929	1
cg20866694			chr6	27181670	930	1
cg09817162			chr6	27185676	931	5
cg05180451			chr6	27185764	931	5
cg10279314			chr6	27185896	931	5
cg09395805			chr6	27186076	931	5
cg07555084			chr6	27186199	931	5
cg22198853			chr6	1594411	932	1
cg25426208			chr6	27198646	933	1
cg26533311			chr6	27206911	934	1
cg27341636			chr6	27236324	935	3
cg26077005			chr6	27236793	935	3
cg04648334			chr6	27236866	935	3
cg06667732			chr6	27390647	936	1
cg26843783			chr6	27482641	937	2
cg17553149			chr6	27483069	937	2
cg02285791			chr6	27550747	938	1
cg13348458			chr6	27569671	939	4
cg18187198			chr6	27570442	939	4
cg09057517			chr6	27570490	939	4
cg06168204			chr6	27570548	939	4
cg10507304			chr6	27637520	940	1
cg09508730			chr6	27706275	941	2
cg04612667			chr6	27706340	941	2
cg09156207	ZSCAN12L1	TSS1500	chr6	28058724	942	3
cg12623302	ZSCAN12L1	TSS200	chr6	28058802	942	3
cg06952873	ZSCAN12L1	Body	chr6	28059208	942	3
cg09295799			chr6	5994235	943	1
cg13045351	ZSCAN16	TSS1500	chr6	28092048	944	1
cg20110349	LOC222699	Body	chr6	28183414	945	1
cg21251018	NKAPL	TSS1500	chr6	28226885	946	1
cg02227292			chr6	28442848	947	6
cg03350138			chr6	28446794	947	6
cg01792601			chr6	28446840	947	6
cg26968378			chr6	28447087	947	6
cg12584458			chr6	28447107	947	6
cg21903646			chr6	28447115	947	6
cg25653641			chr6	28601312	948	9
cg22572476			chr6	28601324	948	9
cg19488431			chr6	28601329	948	9
cg27535677			chr6	28601365	948	9
cg22497095			chr6	28601375	948	9
cg03759229			chr6	28601417	948	9
cg13565129			chr6	28601419	948	9
cg20851828			chr6	28601440	948	9
cg14654363			chr6	28601443	948	9
cg22452837			chr6	28664155	949	3
cg10582608			chr6	28664190	949	3
cg10960055			chr6	28664226	949	3
cg05989533			chr6	28710579	950	1
cg19814159			chr6	28719517	951	1
cg00176718			chr6	28781594	952	1
cg24867279			chr6	28853021	953	1
cg06612196			chr6	6737390	954	1
cg10919664			chr6	28945322	955	4
cg01516851			chr6	28945338	955	4
cg02846841			chr6	28945341	955	4
cg24126967			chr6	28945500	955	4
cg00219626			chr6	28983835	956	3
cg02675264			chr6	28984246	956	3
cg02562344			chr6	28985894	956	3
cg25133685	OR2W1	TSS1500	chr6	29013336	957	1
cg17512539			chr6	29404724	958	1
cg11935738			chr6	29520752	959	2
cg08065408			chr6	29520774	959	2
cg04522432			chr6	29618347	960	2
cg18014983			chr6	29618382	960	2
cg08725892	MOG;MOG;MOG;MOG;MOG;MOG;MOG;MOG;MOG;MOG;MOG	Body;Body;Body;Body;Body;Body;Body;Body;Body;Body;Body	chr6	29629986	961	2
cg05813221	MOG;MOG;MOG;MOG;MOG;MOG;MOG;MOG;MOG;MOG;MOG	Body;Body;Body;Body;Body;Body;Body;Body;Body;Body;Body	chr6	29629988	961	2
cg11747594			chr6	29648225	962	17
cg15708526			chr6	29648271	962	17
cg04071440			chr6	29648275	962	17
cg08022281			chr6	29648345	962	17
cg10648573			chr6	29648348	962	17
cg12644888			chr6	29648360	962	17
cg07134666			chr6	29648400	962	17
cg00588198			chr6	29648452	962	17
cg16885113			chr6	29648507	962	17
cg20228636			chr6	29648525	962	17
cg11383134			chr6	29648590	962	17
cg03449857			chr6	29648623	962	17
cg15570656			chr6	29648628	962	17
cg13835168			chr6	29648756	962	17
cg08041448			chr6	29648901	962	17
cg24100841			chr6	29649024	962	17
cg19636627			chr6	29649084	962	17
cg11201654	HLA-F;HLA-F;HLA-F	TSS1500;TSS1500;TSS1500	chr6	29690766	963	1
cg11862551			chr6	29817963	964	2
cg10821226			chr6	29818277	964	2
cg02643433	DSP;DSP	Body;Body	chr6	7544197	965	1
cg20198242	HLA-H	TSS1500	chr6	29855110	966	4
cg13516209	HLA-H	TSS200	chr6	29855302	966	4
cg00113675	HLA-H	TSS200	chr6	29855347	966	4
cg11406274	HLA-H	Body	chr6	29856564	966	4
cg18786623	HCG4P6	TSS1500	chr6	29894050	967	4
cg15070894	HCG4P6	TSS1500	chr6	29894162	967	4
cg23681866			chr6	29895175	967	4
cg26121931			chr6	29895204	967	4
cg04007531			chr6	29933511	968	1
cg19199204	HCG9	Body	chr6	29944130	969	1
cg10568066	RNF39;RNF39	Body;Body	chr6	30039442	970	1
cg10978585	TRIM31	Body	chr6	30079102	971	8
cg18327128	TRIM31	Body	chr6	30079139	971	8
cg27313566	TRIM31	Body	chr6	30079155	971	8
cg01963633	TRIM31	Body	chr6	30079177	971	8
cg15951466	TRIM31	Body	chr6	30079192	971	8
cg27342919	TRIM31	Body	chr6	30079256	971	8
cg21809927	TRIM31	Body	chr6	30079265	971	8
cg08222513	TRIM31	Body	chr6	30079280	971	8
cg13044052	TRIM40	TSS1500	chr6	30103699	972	1
cg08094206	TRIM10;TRIM10	Body;Body	chr6	30122523	973	2
cg07873154	TRIM10;TRIM10	Body;Body	chr6	30122544	973	2
cg16058990			chr6	30359364	974	1
cg04679849			chr6	30412351	975	1
cg17204113			chr6	8108669	976	1
cg26715559			chr6	30419491	977	3
cg12078775			chr6	30419543	977	3
cg05685892			chr6	30421091	977	3
cg15848685	VARS2;VARS2;VARS2	Body;5'UTR;Body	chr6	30882641	978	2
cg16958594	VARS2;VARS2;VARS2	Body;5'UTR;Body	chr6	30882708	978	2
cg11805138			chr6	31148332	979	13
cg17931227			chr6	31148370	979	13
cg09179646			chr6	31148383	979	13
cg22291762			chr6	31148404	979	13
cg26668675			chr6	31148463	979	13
cg03078486			chr6	31148474	979	13
cg22701603			chr6	31148483	979	13
cg26818629			chr6	31148516	979	13
cg27547543			chr6	31148524	979	13
cg09357589			chr6	31148552	979	13
cg23252259			chr6	31148612	979	13
cg14036627			chr6	31148657	979	13
cg11811828			chr6	31148666	979	13
cg08085597	HCG27	TSS1500	chr6	31164776	980	1
cg24710520	HLA-C	Body	chr6	31237199	981	4
cg17096289	HLA-C	Body	chr6	31238788	981	4
cg10409680	HLA-C	Body	chr6	31239320	981	4
cg05030953	HLA-C	TSS1500	chr6	31241000	981	4
cg25107000			chr6	31275643	982	8
cg14801238			chr6	31275664	982	8
cg26343358			chr6	31275666	982	8
cg27071793			chr6	31275718	982	8
cg27258561			chr6	31275767	982	8
cg12076350			chr6	31275791	982	8
cg02446475			chr6	31275807	982	8
cg17250082			chr6	31275875	982	8
cg07455790			chr6	31650735	983	9
cg05857999			chr6	31650760	983	9
cg02389040			chr6	31650786	983	9
cg02304584			chr6	31650790	983	9
cg00022997			chr6	31650808	983	9
cg18264486			chr6	31650916	983	9
cg02169713			chr6	31651094	983	9
cg20435535			chr6	31651151	983	9
cg04386400			chr6	31651158	983	9
cg26695758	TNXB	Body	chr6	32063607	984	14
cg02989255	TNXB	Body	chr6	32063774	984	14
cg01337207	TNXB	Body	chr6	32063835	984	14
cg26266427	TNXB	Body	chr6	32063838	984	14
cg10365886	TNXB	Body	chr6	32063874	984	14
cg07524919	TNXB	Body	chr6	32063901	984	14
cg00872984	TNXB	Body	chr6	32063991	984	14
cg27387193	TNXB	Body	chr6	32064032	984	14
cg19267551	TNXB	Body	chr6	32064161	984	14
cg01992382	TNXB	Body	chr6	32064212	984	14
cg16834823	TNXB	Body	chr6	32064218	984	14
cg00525277	TNXB	Body	chr6	32064239	984	14
cg10890302	TNXB	Body	chr6	32064246	984	14
cg10923662	TNXB	Body	chr6	32064258	984	14
cg11606877	TNXB	5'UTR	chr6	32076592	985	1
cg17239008			chr6	32202844	986	1
cg25354551			chr6	8192098	987	1
cg15837308			chr6	32427751	988	2
cg12672189			chr6	32427868	988	2
cg08265274	HLA-DRB5	Body	chr6	32490444	989	1
cg03607220	HLA-DRB6	Body	chr6	32526263	990	2
cg19383211	HLA-DRB6	Body	chr6	32527588	990	2
cg07984380	HLA-DRB1	Body	chr6	32547019	991	6
cg08269402	HLA-DRB1	Body	chr6	32549631	991	6
cg11404906	HLA-DRB1	Body	chr6	32551749	991	6
cg08578320	HLA-DRB1	Body	chr6	32552039	991	6
cg15982117	HLA-DRB1	Body	chr6	32552106	991	6
cg14645244	HLA-DRB1	Body	chr6	32552205	991	6
cg07007382			chr6	32578070	992	1
cg13047157	HLA-DQB1	Body	chr6	32633114	993	4
cg24593918	HLA-DQB1	Body	chr6	32633157	993	4
cg23464743	HLA-DQB1	Body	chr6	32633163	993	4
cg13353717	HLA-DQB1	1stExon	chr6	32634276	993	4
cg20821042	HLA-DQA2	TSS200	chr6	32709158	994	1
cg12296550	HLA-DQB2	Body	chr6	32728862	995	8
cg14255617	HLA-DQB2	Body	chr6	32729118	995	8
cg07180897	HLA-DQB2	Body	chr6	32729130	995	8
cg10714510	HLA-DQB2	Body	chr6	32729465	995	8
cg09739413	HLA-DQB2	Body	chr6	32729498	995	8
cg02964065	HLA-DQB2	Body	chr6	32729545	995	8
cg15255946	HLA-DQB2	Body	chr6	32729563	995	8
cg03638120	HLA-DQB2	Body	chr6	32729720	995	8
cg03465320	PSMB9;PSMB9;TAP1	Body;Body;TSS1500	chr6	32823078	996	1
cg01607625	PPP1R2P1	Body	chr6	32847830	997	1
cg01156747			chr7	120659	998	1
cg23605961	PRKAR1B;PRKAR1B;PRKAR1B;PRKAR1B;PRKAR1B;PRKAR1B	5'UTR;5'UTR;5'UTR;5'UTR;5'UTR;5'UTR	chr7	751331	999	1
cg15679892			chr7	1267057	1000	2
cg11715858			chr7	1267228	1000	2
cg01932197	SEMA3E	Body	chr7	83087065	1001	1
cg04996195	ABCB4;ABCB4;ABCB4	TSS1500;TSS1500;TSS1500	chr7	87105398	1002	1
cg09642347	C7orf63;C7orf63	TSS1500;TSS1500	chr7	89873891	1003	1
cg10872641	MTERF	TSS1500	chr7	91510597	1004	1
cg09317502	HEPACAM2	TSS1500	chr7	92857260	1005	1
cg13328713	TFPI2	TSS1500	chr7	93520527	1006	1
cg07404485	PON1	Body	chr7	94953653	1007	7
cg05342682	PON1	Body	chr7	94953680	1007	7
cg04155289	PON1	1stExon	chr7	94953770	1007	7
cg19678392	PON1;PON1	1stExon;5'UTR	chr7	94953810	1007	7
cg17330251	PON1	TSS200	chr7	94953956	1007	7
cg01874867	PON1	TSS200	chr7	94954059	1007	7
cg20119798	PON1	TSS1500	chr7	94954144	1007	7
cg17889682	DYNC1I1;DYNC1I1;DYNC1I1	5'UTR;5'UTR;5'UTR	chr7	95402733	1008	1
cg27152312			chr7	96221849	1009	1
cg20109856	DLX6AS	TSS200	chr7	96643454	1010	1
cg03110795			chr7	1329410	1011	1
cg10156846			chr7	96649140	1012	1
cg25717406			chr7	97588678	1013	1
cg21661022	NPTX2	3'UTR	chr7	98258709	1014	1
cg06900216			chr7	98335180	1015	1
cg18409649			chr7	99066398	1016	2
cg02610813			chr7	99067317	1016	2
cg17968037	ZCWPW1	5'UTR	chr7	100024898	1017	1
cg01338043	AGFG2	TSS1500	chr7	100136013	1018	1
cg20848291	ZAN;ZAN	Body;Body	chr7	100343083	1019	2
cg16850897	ZAN;ZAN	Body;Body	chr7	100343110	1019	2
cg25932869	LRWD1	Body	chr7	102107737	1020	1
cg19797049	DNAJC2;DNAJC2	TSS200;TSS200	chr7	102985504	1021	1
cg04021544			chr7	2705189	1022	1
cg24786658	GPR85;GPR85;GPR85;GPR85	TSS1500;5'UTR;TSS1500;5'UTR	chr7	112727423	1023	3
cg25263801	GPR85;GPR85;GPR85;GPR85;GPR85;GPR85	TSS1500;1stExon;5'UTR;TSS1500;1stExon;5'UTR	chr7	112727506	1023	3
cg09506675	GPR85;GPR85;GPR85	TSS1500;TSS200;TSS200	chr7	112727914	1023	3
cg09777637	TMEM229A	TSS1500	chr7	123674510	1024	1
cg18577231			chr7	127743667	1025	1
cg20245362			chr7	127911367	1026	1
cg00260937	KCP	Body	chr7	128520193	1027	1
cg00993830	UBE2H;UBE2H	Body;Body	chr7	129499233	1028	1
cg21831463			chr7	132372840	1029	1
cg06906464			chr7	134288099	1030	1
cg19889856	C7orf49;C7orf49;C7orf49	TSS1500;TSS1500;TSS1500	chr7	134856654	1031	1
cg24405174	PL-5283	TSS1500	chr7	135346500	1032	1
cg23285459	GNA12	Body	chr7	2802560	1033	1
cg21537187	MTPN;LUZP6	TSS1500;TSS1500	chr7	135662562	1034	1
cg13138446			chr7	137071850	1035	1
cg10184328	SVOPL;SVOPL	Body;TSS200	chr7	138349158	1036	2
cg23085143	SVOPL;SVOPL	Body;TSS1500	chr7	138349443	1036	2
cg23424043	ZC3HAV1;ZC3HAV1	TSS1500;TSS1500	chr7	138795004	1037	1
cg24310133	SLC37A3;SLC37A3	TSS1500;TSS1500	chr7	140098579	1038	1
cg05076820	LOC100124692	Body	chr7	141871176	1039	1
cg11207515	CNTNAP2	Body	chr7	146904205	1040	1
cg01996567	SSPO	Body	chr7	149484880	1041	2
cg00867835	SSPO	Body	chr7	149484985	1041	2
cg03185704	LRRC61;ACTR3C;LRRC61	TSS200;5'UTR;TSS200	chr7	150020125	1042	1
cg03964111	TMEM176B;TMEM176B;TMEM176B;TMEM176B;TMEM176A	TSS200;TSS1500;TSS1500;TSS1500;5'UTR	chr7	150498493	1043	2
cg05726600	TMEM176B;TMEM176B;TMEM176B;TMEM176B;TMEM176A	TSS200;TSS1500;TSS1500;TSS1500;5'UTR	chr7	150498594	1043	2
cg09658497	GNA12	Body	chr7	2847517	1044	3
cg19717773	GNA12	Body	chr7	2847554	1044	3
cg18446336	GNA12	Body	chr7	2847575	1044	3
cg01696605			chr7	150871692	1045	2
cg13976356			chr7	150872035	1045	2
cg16994041	PRKAG2;PRKAG2	5'UTR;Body	chr7	151503269	1046	1
cg22482235	DPP6	Body	chr7	153586130	1047	1
cg09506081	DPP6;DPP6;DPP6	3'UTR;3'UTR;3'UTR	chr7	154684327	1048	2
cg16115627	DPP6;DPP6;DPP6	3'UTR;3'UTR;3'UTR	chr7	154684433	1048	2
cg12580770	HTR5A	TSS1500	chr7	154861569	1049	2
cg09623773	HTR5A	Body	chr7	154863381	1049	2
cg27551227	HTR5A	3'UTR	chr7	154877217	1050	1
cg02599498			chr7	154998107	1051	1
cg04258219			chr7	155142415	1052	1
cg06963709			chr7	155150793	1053	3
cg06840743			chr7	155150876	1053	3
cg14927855			chr7	155151427	1053	3
cg24517467			chr7	155284331	1054	2
cg09406004			chr7	155284355	1054	2
cg19214707			chr7	3157722	1055	1
cg01026009	CNPY1	3'UTR	chr7	155294404	1056	1
cg11131384	CNPY1	5'UTR	chr7	155325597	1057	1
cg00802903			chr7	155592263	1058	1
cg16561657			chr7	156400711	1059	2
cg18584424			chr7	156400779	1059	2
cg14062261			chr7	156736159	1060	1
cg05182265	UBE3C	Body	chr7	156933206	1061	1
cg03453431			chr7	157225567	1062	1
cg03695236	PTPRN2;PTPRN2;PTPRN2	Body;Body;Body	chr7	157369121	1063	1
cg22970003	PTPRN2;PTPRN2;PTPRN2	Body;Body;Body	chr7	157406032	1064	4
cg23299919	PTPRN2;PTPRN2;PTPRN2	Body;Body;Body	chr7	157406096	1064	4
cg14091258	PTPRN2;PTPRN2;PTPRN2	Body;Body;Body	chr7	157406607	1064	4
cg19334350	PTPRN2;PTPRN2;PTPRN2	Body;Body;Body	chr7	157406737	1064	4
cg05766510	PTPRN2;PTPRN2;PTPRN2	Body;Body;Body	chr7	157454062	1065	2
cg27113326	PTPRN2;PTPRN2;PTPRN2	Body;Body;Body	chr7	157454068	1065	2
cg22703520	SDK1	Body	chr7	3762272	1066	1
cg23634928	PTPRN2;PTPRN2;PTPRN2	Body;Body;Body	chr7	157474856	1067	3
cg05876425	PTPRN2;PTPRN2;PTPRN2	Body;Body;Body	chr7	157474921	1067	3
cg18628367	PTPRN2;PTPRN2;PTPRN2	Body;Body;Body	chr7	157475548	1067	3
cg22216157	PTPRN2;PTPRN2;PTPRN2	Body;Body;Body	chr7	157643037	1068	1
cg04864441	PTPRN2;PTPRN2;PTPRN2	Body;Body;Body	chr7	157670677	1069	1
cg13106484	PTPRN2;PTPRN2;PTPRN2	Body;Body;Body	chr7	157692127	1070	1
cg18311871	PTPRN2;PTPRN2;PTPRN2	Body;Body;Body	chr7	157754600	1071	3
cg16609021	PTPRN2;PTPRN2;PTPRN2	Body;Body;Body	chr7	157754648	1071	3
cg11072645	PTPRN2;PTPRN2;PTPRN2	Body;Body;Body	chr7	157754746	1071	3
cg12440927	PTPRN2;PTPRN2;PTPRN2	Body;Body;Body	chr7	157791721	1072	1
cg20528787	PTPRN2;PTPRN2;PTPRN2	Body;Body;Body	chr7	158032352	1073	2
cg23066280	PTPRN2;PTPRN2;PTPRN2	Body;Body;Body	chr7	158032496	1073	2
cg06715136	PTPRN2;PTPRN2;PTPRN2	Body;Body;Body	chr7	158046025	1074	2
cg06400119	PTPRN2;PTPRN2;PTPRN2	Body;Body;Body	chr7	158046222	1074	2
cg23759393	PTPRN2;PTPRN2;PTPRN2	Body;Body;Body	chr7	158110405	1075	1
cg20764780	PTPRN2;PTPRN2;PTPRN2	Body;Body;Body	chr7	158187725	1076	1
cg24192569	SDK1;SDK1	Body;Body	chr7	4184151	1077	1
cg11575295	PTPRN2;PTPRN2;PTPRN2	Body;Body;Body	chr7	158250911	1078	2
cg09756125	PTPRN2;PTPRN2;PTPRN2	Body;Body;Body	chr7	158250978	1078	2
cg11055991	PTPRN2;PTPRN2;PTPRN2	Body;Body;Body	chr7	158280410	1079	1
cg00841760	PTPRN2;PTPRN2;PTPRN2	Body;Body;Body	chr7	158362966	1080	1
cg12954512			chr7	158750244	1081	7
cg11945929			chr7	158750384	1081	7
cg10079374			chr7	158750417	1081	7
cg00815399			chr7	158750607	1081	7
cg00413089			chr7	158750985	1081	7
cg12744031			chr7	158751184	1081	7
cg00538212			chr7	158751591	1081	7
cg25332918			chr7	158766061	1082	2
cg01219135			chr7	158766336	1082	2
cg03736781			chr7	158784655	1083	2
cg12590608			chr7	158785262	1083	2
cg25769590			chr7	158789503	1084	5
cg09826364			chr7	158789723	1084	5
cg19418458			chr7	158789849	1084	5
cg09640425			chr7	158790006	1084	5
cg04111992			chr7	158790115	1084	5
cg05086444	VIPR2	Body	chr7	158854447	1085	2
cg05371552	VIPR2	Body	chr7	158854564	1085	2
cg05554000	VIPR2	Body	chr7	158905015	1086	2
cg13444538	VIPR2	Body	chr7	158905317	1086	2
cg00413030			chr7	158947138	1087	1
cg02004499	SDK1;SDK1	Body;Body	chr7	4244250	1088	2
cg24441899	SDK1;SDK1	Body;Body	chr7	4244372	1088	2
cg25453625			chr7	4347751	1089	1
cg05729249	PRKAR1B;PRKAR1B;PRKAR1B;HEATR2	5'UTR;5'UTR;5'UTR;TSS1500	chr7	766119	1090	1
cg10785373			chr7	4456119	1091	1
cg02918557	RADIL;PAPOLB	Body;1stExon	chr7	4901337	1092	2
cg02434121	PAPOLB;RADIL	TSS200;Body	chr7	4901798	1092	2
cg02276823	MMD2;MMD2	TSS1500;TSS1500	chr7	5000111	1093	1
cg03454541	LOC389458	TSS1500	chr7	5111488	1094	5
cg24626554	LOC389458	TSS200	chr7	5111635	1094	5
cg18848287	LOC389458	TSS200	chr7	5111641	1094	5
cg21833184	LOC389458	Body	chr7	5112572	1094	5
cg14981253	LOC389458	Body	chr7	5112642	1094	5
cg15572235			chr7	5183992	1095	2
cg23549902			chr7	5184155	1095	2
cg01218414	C7orf28A	TSS1500	chr7	5937486	1096	1
cg11725581			chr7	6140990	1097	1
cg19149522	ZDHHC4;ZDHHC4;ZDHHC4;ZDHHC4	TSS1500;TSS1500;TSS1500;TSS1500	chr7	6616423	1098	1
cg16101574			chr7	7291514	1099	1
cg20117519			chr7	8429907	1100	1
cg19665696	ADAP1	Body	chr7	949154	1101	1
cg06056929	NXPH1	Body	chr7	8476128	1102	2
cg17264513	NXPH1	Body	chr7	8476450	1102	2
cg06484146	VWDE	TSS200	chr7	12443880	1103	2
cg20607287	VWDE	TSS200	chr7	12443886	1103	2
cg07220448	SOSTDC1	TSS200	chr7	16505592	1104	1
cg24231558			chr7	16626326	1105	1
cg11630152			chr7	19154096	1106	1
cg01238669	DNAH11	Body	chr7	21797276	1107	1
cg07110009	OSBPL3;OSBPL3;OSBPL3;OSBPL3	5'UTR;5'UTR;5'UTR;5'UTR	chr7	25005464	1108	1
cg19092093			chr7	25904939	1109	1
cg08822075	NFE2L3	Body	chr7	26193607	1110	1
cg18751141			chr7	27138173	1111	2
cg17485838			chr7	27138712	1111	2
cg22126965	COX19	TSS1500	chr7	1015501	1112	1
cg22997113	HOXA4	1stExon	chr7	27170241	1113	1
cg20517050	HOXA5	TSS1500	chr7	27183806	1114	3
cg23204968	HOXA5	TSS1500	chr7	27183816	1114	3
cg05579037			chr7	27184853	1114	3
cg02366798	HOXA13	3'UTR	chr7	27237154	1115	1
cg08594936	C7orf16;C7orf16	TSS200;TSS200	chr7	31726704	1116	1
cg14465747	PDE1C	TSS1500	chr7	32111342	1117	1
cg13207630			chr7	32358064	1118	3
cg27532318			chr7	32358331	1118	3
cg27511599			chr7	32358540	1118	3
cg10413224	BMPER	Body	chr7	34118758	1119	1
cg15754660	NPSR1;NPSR1	Body;Body	chr7	34699393	1120	1
cg15181598			chr7	38350921	1121	4
cg06132400			chr7	38350938	1121	4
cg25335841			chr7	38351094	1121	4
cg07076816			chr7	38351154	1121	4
cg02367316	POU6F2;POU6F2	Body;Body	chr7	39125198	1122	1
cg24352561	C7orf50;C7orf50;C7orf50	Body;Body;Body	chr7	1081068	1123	1
cg18850127	POU6F2;POU6F2	Body;Body	chr7	39170497	1124	6
cg15212455	POU6F2;POU6F2	Body;Body	chr7	39170539	1124	6
cg20302533	POU6F2;POU6F2	Body;Body	chr7	39170763	1124	6
cg08835956	POU6F2;POU6F2	Body;Body	chr7	39171034	1124	6
cg10621924	POU6F2;POU6F2	Body;Body	chr7	39171070	1124	6
cg21665744	POU6F2;POU6F2	Body;Body	chr7	39171113	1124	6
cg13264672	CDK13;CDK13	Body;Body	chr7	39993440	1125	1
cg14188774			chr7	42896343	1126	4
cg04816171			chr7	42896398	1126	4
cg07673020			chr7	42896801	1126	4
cg25724260			chr7	42896970	1126	4
cg07075347	PGAM2	1stExon	chr7	44104860	1127	2
cg16627090	PGAM2	1stExon	chr7	44105050	1127	2
cg07552315			chr7	45431891	1128	1
cg02497785	ABCA13	Body	chr7	48494608	1129	1
cg06385380			chr7	48887585	1130	1
cg17727071	COBL	Body	chr7	51170073	1131	1
cg06593753			chr7	51539323	1132	3
cg07537562			chr7	51539514	1132	3
cg08767820			chr7	51539583	1132	3
cg20478239			chr7	51544475	1133	1
cg05779406	ZFAND2A	5'UTR	chr7	1198841	1134	3
cg18765753	ZFAND2A	5'UTR	chr7	1198926	1134	3
cg12950816	ZFAND2A	5'UTR	chr7	1198977	1134	3
cg11342198			chr7	52155829	1135	1
cg15078822			chr7	52341469	1136	4
cg21540359			chr7	52341648	1136	4
cg03689146			chr7	52341810	1136	4
cg26617364			chr7	52342124	1136	4
cg01042465			chr7	54765601	1137	1
cg00945507	SEC61G;SEC61G	TSS1500;TSS1500	chr7	54827677	1138	1
cg25866552			chr7	55072298	1139	2
cg00050402			chr7	55073022	1139	2
cg11002686			chr7	55412682	1140	1
cg11850943	LANCL2	TSS1500	chr7	55432402	1141	1
cg15249221			chr7	55516436	1142	3
cg03357999			chr7	55516724	1142	3
cg25966908			chr7	55516751	1142	3
cg13335691			chr7	56242142	1143	5
cg10895875			chr7	56242407	1143	5
cg01285926			chr7	56242554	1143	5
cg10742917			chr7	56242801	1143	5
cg15123663			chr7	56243524	1143	5
cg16491960			chr7	56297490	1144	4
cg20897830			chr7	56297579	1144	4
cg11460282			chr7	56297661	1144	4
cg01981733			chr7	56297714	1144	4
cg03188948			chr7	1209495	1145	2
cg18402987			chr7	1209562	1145	2
cg03829739	LOC650226	Body	chr7	56515510	1146	10
cg05655885	LOC650226	Body	chr7	56515601	1146	10
cg18557149	LOC650226	Body	chr7	56515666	1146	10
cg03122674	LOC650226	Body	chr7	56515752	1146	10
cg07286216	LOC650226	Body	chr7	56515846	1146	10
cg13763098	LOC650226	TSS200	chr7	56516117	1146	10
cg26262573	LOC650226	TSS200	chr7	56516129	1146	10
cg17328716	LOC650226	TSS200	chr7	56516243	1146	10
cg15410343	LOC650226	TSS1500	chr7	56516425	1146	10
cg23975887	LOC650226	TSS1500	chr7	56516504	1146	10
cg16357179	DKFZp434L192	TSS1500	chr7	56562731	1147	1
cg00831126			chr7	56605325	1148	2
cg16562776			chr7	56606401	1148	2
cg17082225			chr7	56673049	1149	1
cg23316599			chr7	57271379	1150	2
cg01281851			chr7	57271463	1150	2
cg01646795			chr7	57324841	1151	1
cg15134787			chr7	57471759	1152	1
cg03867429			chr7	57483183	1153	2
cg10720000			chr7	57484635	1153	2
cg03124146			chr7	63361127	1154	2
cg12479444			chr7	63361394	1154	2
cg06098368			chr7	63386616	1155	2
cg22695986			chr7	63386815	1155	2
cg17541715			chr7	1216824	1156	2
cg17372657			chr7	1216933	1156	2
cg07158230			chr7	63391463	1157	1
cg11586570			chr7	63498133	1158	1
cg15949805	ZNF727	TSS200	chr7	63505714	1159	6
cg19155391	ZNF727	TSS200	chr7	63505768	1159	6
cg24975986	ZNF727	TSS200	chr7	63505791	1159	6
cg01849085	ZNF727	TSS200	chr7	63505811	1159	6
cg13947469	ZNF727;ZNF727	1stExon;5'UTR	chr7	63505871	1159	6
cg01760756	ZNF727	Body	chr7	63506261	1159	6
cg08964643			chr7	63560420	1160	4
cg18313661			chr7	63560590	1160	4
cg21733531			chr7	63560711	1160	4
cg17662941			chr7	63560973	1160	4
cg14116463			chr7	63641507	1161	3
cg20164601			chr7	63642083	1161	3
cg01487661			chr7	63643277	1161	3
cg27006947			chr7	63924280	1162	1
cg23856267			chr7	64030969	1163	3
cg03873153			chr7	64034943	1163	3
cg21144063			chr7	64035529	1163	3
cg22984587	LOC641746	Body	chr7	64043119	1164	1
cg12856392	ZNF107;ZNF107	TSS1500;TSS1500	chr7	64126140	1165	1
cg17445765			chr7	64403162	1166	1
cg26875135			chr7	1221192	1167	1
cg25985355			chr7	65971099	1168	1
cg04821993			chr7	73002468	1169	1
cg17240725	WBSCR26	TSS200	chr7	73149356	1170	1
cg12169661	CLDN3;CLDN3	3'UTR;1stExon	chr7	73183394	1171	2
cg24419391	CLDN3;CLDN3	3'UTR;1stExon	chr7	73183516	1171	2
cg03781731	WBSCR27	Body	chr7	73256416	1172	1
cg14329783			chr7	75779857	1173	1
cg16453056	UPK3B;UPK3B	3'UTR;3'UTR	chr7	76145632	1174	1
cg05593887	MAGI2	Body	chr7	77827379	1175	1
cg11557463			chr7	79754567	1176	1
cg08657341			chr7	81240603	1177	1
cg17920646			chr8	216578	1178	4
cg24536782			chr8	216659	1178	4
cg03116837			chr8	216703	1178	4
cg14317384			chr8	216788	1178	4
cg15320980			chr8	582908	1179	1
cg06742077	MIR596	TSS1500	chr8	1764878	1180	1
cg14391923			chr8	140583084	1181	1
cg06565641	TRAPPC9;TRAPPC9	Body;Body	chr8	141359674	1182	2
cg11256152	TRAPPC9;TRAPPC9	Body;Body	chr8	141359786	1182	2
cg17903548			chr8	142401534	1183	2
cg22052514			chr8	142401722	1183	2
cg24124620	FLJ43860	Body	chr8	142505085	1184	1
[truncated: 2,146 more rows]

## Sheet: ST6
Summary of the 4 SIV screens used in this study.
SIV Screen	Tissues (En = endoderm, M = mesoderm, Ec = ectoderm)	n. individuals	Methylation profiling platform	SIV notes	n. SIV-CpGs overlapping array background
van Baak et al. 2018	Gall bladder (En), Abdominal aorta (M), Sciatic nerve (Ec)	4	Illumina 450K	1042 SIV-CpGs with interindividual variation at least 3-fold greater than inter-tissue variation and with interindividual variation >= 0.2. 845 of these SIV-CpGs overlap our array background.	845
Harris et al. 2014	Peripheral Blood Leukocytes (M), Colonic mucosa (En)	10	Illumina 450K	1776 SIV-CpGs identified by selecting CpGs for which the highest and lowest methylation beta values in each tissue appeared in the same two individuals. CpGs were then required to have an average difference in methylation (across the PBLs and colonnic mucosa) between these indviduals of at least 0.1 and at most 0.6 and an absolute pearson correlation between tissues of at least 0.63. 1361 of thes…	1361
Kessler et al. 2018	Small bowel (En), Peripheral Blood Leukocytes (M), Hair Follicles (Ec)	5	Whole genome bisulphite sequencing	687 regions, each containing at least 4 SIV-CpGs and at least twice as many SIV-CpGs as non-SIV CpGs. SIV-CpGs were defined as CpGs with interindividual variation at least 3-fold greater than inter-tissue variation and with interindividual variation >= 0.15. We mapped 230 Illumina450K array CpGs to these regions, 168 of which overlapped our array background.	168
Gunasekara et al. 2019	Thyroid (En), Heart (M), Brain (Ec)	10	Whole genome bisulphite sequencing	9926 'correlated regions of SIV' (corSIVs), each containing at least 5 CpGs and interindividal methylation range >=0.2. We mapped 1704 Illumina450K CpGs to these corSIVs, 1048 of which overlap our array background.	1048

## Sheet: ST7
Sample information for foetal multi-tissue dataset
Individual	tissue.1	tissue.2	germ.1	germ.2	gestational age (weeks)
1	gut	kidney	Endo	Meso	14
2	intestine	tongue	Endo	Meso	9
3	gut	kidney	Endo	Meso	17
4	gut	kidney	Endo	Meso	17
5	intestine	kidney	Endo	Meso	10
6	stomach	kidney	Endo	Meso	10-11
7	intestine	heart	Endo	Meso	10
8	intestine	kidney	Endo	Meso	10
9	intestine	kidney	Endo	Meso	9
10	gut	brain	Endo	Ecto	10
11	lung	brain	Endo	Ecto	10
12	liver	skin	Endo	Ecto	10
13	gut	brain	Endo	Ecto	18
14	intestine	brain	Endo	Ecto	12
15	intestine	brain	Endo	Ecto	9-10
16	intestine	brain	Endo	Ecto	12
17	intestine	brain	Endo	Ecto	9-10
18	intestine	brain	Endo	Ecto	14
19	intestine	spinal.cord	Endo	Ecto	12
20	kidney	brain	Meso	Ecto	16
21	kidney	brain	Meso	Ecto	16
22	kidney	brain	Meso	Ecto	11
23	heart	brain	Meso	Ecto	17
24	heart	brain	Meso	Ecto	9
25	tongue	brain	Meso	Ecto	9-10
26	kidney	brain	Meso	Ecto	11-12
27	rib	skin	Meso	Ecto	NA

## Sheet: ST8
Collapsing the chromHMM 15-state model into 8
chromHMM.15.state	description	chomHMM.8.collapsed.states
TssA	TssA	TSS
TssAFlnk	Flanking Active TSS	TSS
TssBiv	Bivalent/Poised TSS	TSS
BivFlnk	Flanking Bivalent TSS/Enh	TSS/Enhancer
Enh	Enhancers	Enhancer
EnhBiv	Bivalent Enhancer	Enhancer
EnhG	Genic enhancers	Enhancer
Tx	Strong transcription	Transcription
TxWk	Weak transcription	Transcription
TxFlnk	Transcr. at gene 5' and 3	Transcription
ZNF/Rpts	ZNF genes & repeats	ZNF/repeat
ReprPC	Repressed PolyComb	Polycomb
ReprPCWk	Weak Repressed PolyComb	Polycomb
Het	Heterochromatin	Heterochromatin
Quies	Quiescent/Low	Low signal

## Sheet: ST9
The proportion of hvCpG associated with EWAS traits reported in http://ewascatalog.org/.
Traits highlighted in green are those for which at least 1% of hvCpGs are associated with trait.
Trait	No. hvCpGs	Prop	EWAS catlalog StudyIDs
Tissue	2947	71.13	30602389_Battram-T_tissue_ewas_catalog_re-analysis_of_geo_data__geo_accession_id_is_gse124366__tissue_types_are_buccal_epithelial_cells_and_peripheral_blood_mononuclear_cells
Sex	941	22.71	26500701_sex_kora_f4, 26553366_sex, 26500701_sex_kora_f3, 25249537_sex_discovery, 25249537_sex_replication, 26500701_sex_metaanalysis, 25650246_sex, 26113971_Battram-T_sex_ewas_catalog_re-analysis_of_geo_data__geo_accession_id_is_gse67393
Clear cell renal carcinoma	391	9.44	23526956_clear_cell_renal_carcinoma
Fetal vs adult liver	371	8.95	25282492_fetal_vs_adult_liver
Crohn's disease	288	6.95	27886173_Battram-T_crohn_s_disease_ewas_catalog_re-analysis_of_geo_data__geo_accession_id_is_gse87640
Ulcerative colitis	245	5.91	27886173_Battram-T_ulcerative_colitis_ewas_catalog_re-analysis_of_geo_data__geo_accession_id_is_gse87640
Gestational age	243	5.87	25650246_gestational_age, 27717397_gestational_age_ultrasoundestimated_gestational_age, 27717397_gestational_age_last_menstrual_periodestimated_gestational_age
Age 4 vs age 0	217	5.24	28056824_age_4_vs_age_0
Inflammatory bowel disease	200	4.83	27886173_Battram-T_inflammatory_bowel_disease_ewas_catalog_re-analysis_of_geo_data__geo_accession_id_is_gse87640
Maternal smoking in pregnancy	82	1.98	27040690_maternal_smoking_in_pregnancy_sustained_maternal_smoking_in_pregnancy_effect_on_newborns, 27040690_maternal_smoking_in_pregnancy_any_maternal_smoking_in_pregnancy_effect_on_newborns, 27040690_maternal_smoking_in_pregnancy_sustained_maternal_smoking_in_pregnancy_effect_on_newborns_adjusted_for_cell_counts, 27040690_maternal_smoking_in_pregnancy_sustained_maternal_smoking_in_pregnancy_effe…
Age	78	1.88	25404168_age_t_cells, 25404168_age_monocytes, 28811542_age, 29383109_Battram-T_age_ewas_catalog_re-analysis_of_geo_data__geo_accession_id_is_gse101961, 23177740_Battram-T_age_ewas_catalog_re-analysis_of_geo_data__geo_accession_id_is_gse40279, 25888029_Battram-T_age_ewas_catalog_re-analysis_of_geo_data__geo_accession_id_is_gse58888__compared_nonagenarians_to_adults_aged_19-30, 25282492_Battram-T_a…
HIV infection	68	1.64	27105112_hiv_infection_discovery, 27105112_hiv_infection_cd4_tcells, 27105112_hiv_infection_neutrophils
Alzheimer's disease	64	1.54	30045751_Battram-T_alzheimer_s_disease_ewas_catalog_re-analysis_of_geo_data__geo_accession_id_is_gse66351, 29550519_Battram-T_alzheimer_s_disease_ewas_catalog_re-analysis_of_geo_data__geo_accession_id_is_gse80970
Prenatal smoke exposure	63	1.52	31536415_Sikdar-S_prenatal_smoke_exposure_inverse_varience-weighted_fixed-effects_meta-analysis
Pancreatic ductal adenocarcinoma	63	1.52	24500968_pancreatic_ductal_adenocarcinoma
Maternal plasma folate	62	1.50	26861414_maternal_plasma_folate_metaanalysis, 26861414_maternal_plasma_folate_generation_r, 26861414_maternal_plasma_folate_moba
Smoking	60	1.45	27651444_smoking_current_vs_never_smoking, 23691101_smoking_current_vs_never_smoking_discovery, 27142338_smoking_current_vs_never_smoking, 27651444_smoking_former_vs_never_smoking, 28686328_smoking, 25556184_smoking_current_vs_never_smoking, 26864933_smoking_current_vs_never_smoking, 26756918_smoking, 26864933_smoking_former_vs_never_smoking, 26829059_smoking_current_vs_never_smoking, 26829059_sm…
Ageing	27	0.65	25888029_ageing
Fetal alcohol spectrum disorder	20	0.48	27358653_fetal_alcohol_spectrum_disorder, 27358653_Battram-T_fetal_alcohol_spectrum_disorder_ewas_catalog_re-analysis_of_geo_data__geo_accession_id_is_gse80261
Fetal intolerance of labor	18	0.43	29235940_Battram-T_fetal_intolerance_of_labor_ewas_catalog_re-analysis_of_geo_data__geo_accession_id_is_gse107459
Migration in Italy	17	0.41	25324151_migration_in_italy_southtonorth_migrants_vs_northwestern_natives, 25324151_migration_in_italy_southtonorth_migrants_vs_northwestern_natives_adjusted_for_diet
Ethnicity	17	0.41	23792949_Battram-T_ethnicity_ewas_catalog_re-analysis_of_geo_data__geo_accession_id_is_gse39672__compared_european_and_african_samples_from_hapmap__ceu_and_yri_
Breastfeeding	17	0.41	31744183_Odintsova-VV_breastfeeding_discovery__basic_model__only_children_younger_than_10, 31744183_Odintsova-VV_breastfeeding_discovery__adjusted_model__total_sample, 31744183_Odintsova-VV_breastfeeding_discovery__adjusted_model__only_children_younger_than_10, 31744183_Odintsova-VV_breastfeeding_discovery__adjusted_model__only_children_older_than_10
Graves' disease	16	0.39	26459776_Battram-T_graves__disease_ewas_catalog_re-analysis_of_geo_data__geo_accession_id_is_gse71955
Alcohol consumption per day	15	0.36	27843151_alcohol_consumption_per_day_cd14_monocytes, 27843151_alcohol_consumption_per_day_european_ancestry, 27843151_alcohol_consumption_per_day_african_ancestry
Breastfeeding duration	13	0.31	31744183_Odintsova-VV_breastfeeding_duration_discovery__basic_model__total_sample, 31744183_Odintsova-VV_breastfeeding_duration_discovery__basic_model__only_children_younger_than_10, 31744183_Odintsova-VV_breastfeeding_duration_discovery__adjusted_model__total_sample, 31744183_Odintsova-VV_breastfeeding_duration_discovery__adjusted_model__only_children_younger_than_10
Primary Sjogrens syndrome	10	0.24	26857698_primary_sjogrens_syndrome_whole_blood, 26857698_primary_sjogrens_syndrome_cd19_b_cells
Intrauterine exposure to diabetes	10	0.24	28127622_intrauterine_exposure_to_diabetes
Alzheimers disease Braak stage	10	0.24	25129077_alzheimers_disease_braak_stage_crosscortex_model, 25129077_alzheimers_disease_braak_stage_discovery_in_cerebellum, 25129077_alzheimers_disease_braak_stage_discovery_in_superior_temporal_gyrus, 25129077_alzheimers_disease_braak_stage_discovery_in_entorhinal_cortex, 25129077_alzheimers_disease_braak_stage_discovery_in_prefrontal_cortex
Arsenic exposure	9	0.22	29982128_Battram-T_arsenic_exposure_ewas_catalog_re-analysis_of_geo_data__geo_accession_id_is_gse109914
Rheumatoid arthritis	8	0.19	23334450_rheumatoid_arthritis, 23334450_Battram-T_rheumatoid_arthritis_ewas_catalog_re-analysis_of_geo_data__geo_accession_id_is_gse42861
Response to antidepressants	8	0.19	31594917_Ju-C_response_to_antidepressants_responders_vs_non-responders
Hypertensive disorders of pregnancy	8	0.19	31230546_Kazmi-N_hypertensive_disorders_of_pregnancy_meta_analysis_adjusted_model, 31230546_Kazmi-N_hypertensive_disorders_of_pregnancy_meta_analysis_unadjusted_model
Utero arsenic exposure	6	0.14	28558807_utero_arsenic_exposure_discovery
Prenatal phthalate exposure	6	0.14	28556291_prenatal_phthalate_exposure_26_weeks_gestation, 28556291_prenatal_phthalate_exposure_average_of_measurements_at_13_weeks_and_26_weeks_gestation, 28556291_prenatal_phthalate_exposure_13_weeks_gestation
Preeclampsia	6	0.14	31230546_Kazmi-N_preeclampsia_meta_analysis_unadjusted_model
Lung function decline	6	0.14	30343628_Carmona-JJ_lung_function_decline_discovery__fev1__lung_function_decline_in_this_paper_is_defined_as_a_decrease_in_fev1_between_visits_, 30343628_Carmona-JJ_lung_function_decline_discovery__fvc__lung_function_decline_in_this_paper_is_defined_as_a_decrease_in_fvc_between_visits_
Attention deficit hyperactivity disorder	6	0.14	28785368_attention_deficit_hyperactivity_disorder_longterm_prenatal_exposure_to_paracetamol_versus_sporadic_prenatal_exposure_to_paracetamol, 28785368_attention_deficit_hyperactivity_disorder_longterm_prenatal_exposure_to_paracetamol_versus_controls, 32066674_Mooney-M._attention_deficit_hyperactivity_disorder_adhd_polygenic_risk_score
Maternal smoking during pregnancy	5	0.12	24906187_maternal_smoking_during_pregnancy_model_1, 24906187_maternal_smoking_during_pregnancy_model_2
Total serum IgE	4	0.10	28069425_total_serum_ige_puerto_ricans_only_adjusted_for_cell_counts, 28069425_total_serum_ige_discovery_adjusted_for_cell_counts
Tobacco smoking	4	0.10	28225026_tobacco_smoking
Maternal age at delivery	4	0.10	27383059_maternal_age_at_delivery_discovery, 27383059_maternal_age_at_delivery_adjusted_for_cell_counts
Liver fat	4	0.10	31892367_Geurtsen-ML_liver_fat_main_model, 31892367_Geurtsen-ML_liver_fat_basic_model, 31892367_Geurtsen-ML_liver_fat_child_bmi_model
Chronic obstructive pulmonary disease	4	0.10	27564456_chronic_obstructive_pulmonary_disease
Urinary cadmium	3	0.07	32484362_Domingo-Relloso-A_urinary_cadmium
Triglycerides to total lipids ratio in small VLDL	3	0.07	Battram-T_triglycerides_to_total_lipids_ratio_in_small_vldl
miR-339-3p	3	0.07	31282290_Huan-T_mir-339-3p
Maternal smoking	3	0.07	31262328_Wiklund-P._maternal_smoking_meta-analysis, 31262328_Wiklund-P._maternal_smoking_meta-analysis_in_never_smokers_only
M32328_hexanoylcarnitine	3	0.07	24014485_Petersen-A-K_m32328_hexanoylcarnitine_no_snps_model
Frontotemporal dementia	3	0.07	24603599_Battram-T_frontotemporal_dementia_ewas_catalog_re-analysis_of_geo_data__geo_accession_id_is_gse53740
Cleft palate vs cleft lip	3	0.07	28603561_cleft_palate_vs_cleft_lip
Cholesterol esters to total lipids ratio in medium HDL	3	0.07	Battram-T_cholesterol_esters_to_total_lipids_ratio_in_medium_hdl
Body mass index	3	0.07	24630777_body_mass_index_discovery, 24630777_body_mass_index_adipose_tissue, 25935004_body_mass_index_discovery, 31910897_Cronjé-HT_body_mass_index_na
Atypical NICU Network Neurobehavioural Scale Profile	3	0.07	31004082_Everson-TM_atypical_nicu_network_neurobehavioural_scale_profile
Type II diabetes	2	0.05	26433941_type_ii_diabetes_discovery, 26433941_type_ii_diabetes_discovery_adjusted_for_leucocyte_composition
Trunk area	2	0.05	Battram-T_trunk_area
Triglycerides to total lipids ratio in very large HDL	2	0.05	Battram-T_triglycerides_to_total_lipids_ratio_in_very_large_hdl
Triglycerides to total lipids ratio in medium VLDL	2	0.05	Battram-T_triglycerides_to_total_lipids_ratio_in_medium_vldl
Triglycerides in small VLDL	2	0.05	Battram-T_triglycerides_in_small_vldl
Train noise pollution	2	0.05	32484729_Eze-Inkenna_train_noise_pollution
Total cholesterol to total lipids ratio in small VLDL	2	0.05	Battram-T_total_cholesterol_to_total_lipids_ratio_in_small_vldl
Total cholesterol to total lipids ratio in small LDL	2	0.05	Battram-T_total_cholesterol_to_total_lipids_ratio_in_small_ldl
Total cholesterol to total lipids ratio in medium HDL	2	0.05	Battram-T_total_cholesterol_to_total_lipids_ratio_in_medium_hdl
Total cholesterol to total lipids ratio in IDL	2	0.05	Battram-T_total_cholesterol_to_total_lipids_ratio_in_idl
Sex hormone binding globulin	2	0.05	Battram-T_sex_hormone_binding_globulin
Right vs left colon adenomas	2	0.05	23868178_right_vs_left_colon_adenomas_basic_model, 23868178_right_vs_left_colon_adenomas_fully_adjusted_model
Ribs area	2	0.05	Battram-T_ribs_area
Pulse rate	2	0.05	Battram-T_pulse_rate
Phospholipids to total lipids ratio in small LDL	2	0.05	Battram-T_phospholipids_to_total_lipids_ratio_in_small_ldl
Phospholipids to total lipids ratio in medium LDL	2	0.05	Battram-T_phospholipids_to_total_lipids_ratio_in_medium_ldl
Phospholipids to total lipids ratio in large LDL	2	0.05	Battram-T_phospholipids_to_total_lipids_ratio_in_large_ldl
Particulate matter ≤10 um (PM10)	2	0.05	31208937_Gondalia-R._particulate_matter_≤10_um__pm10__discovery_and_replication
miR-668	2	0.05	31282290_Huan-T_mir-668
miR-543	2	0.05	31282290_Huan-T_mir-543
miR-411-3p	2	0.05	31282290_Huan-T_mir-411-3p
miR-370	2	0.05	31282290_Huan-T_mir-370
miR-339-5p	2	0.05	31282290_Huan-T_mir-339-5p
Mean diameter for VLDL particles	2	0.05	Battram-T_mean_diameter_for_vldl_particles
Lupus nephritis vs lupus without nephritis	2	0.05	28074145_lupus_nephritis_vs_lupus_without_nephritis_discovery
Leisure time physical activity	2	0.05	30376510_Van-Roekel-E_leisure_time_physical_activity_some_versus_no_leisure-time_activity, 30376510_Van-Roekel-E_leisure_time_physical_activity_phyisical_activity_measured_using_metabolic_equivalent_of_task
Juice consumption	2	0.05	28708104_juice_consumption
Hip cortical width calcar	2	0.05	Battram-T_hip_cortical_width_calcar
Head bone mineral density	2	0.05	Battram-T_head_bone_mineral_density
Head bone mineral content	2	0.05	Battram-T_head_bone_mineral_content
Glycoprotein acetyls	2	0.05	Battram-T_glycoprotein_acetyls
Free cholesterol to total lipids ratio in chylomicrons and XXL VLDL	2	0.05	Battram-T_free_cholesterol_to_total_lipids_ratio_in_chylomicrons_and_xxl_vldl
Estimated lifetime Esterogen Exposure	2	0.05	31039828_Johansson-A_estimated_lifetime_esterogen_exposure
Diastolic blood pressure	2	0.05	Battram-T_diastolic_blood_pressure
Cholesterol esters to total lipids ratio in small LDL	2	0.05	Battram-T_cholesterol_esters_to_total_lipids_ratio_in_small_ldl
Cholesterol esters to total lipids ratio in medium LDL	2	0.05	Battram-T_cholesterol_esters_to_total_lipids_ratio_in_medium_ldl
Child abuse	2	0.05	23332324_child_abuse
Asthma	2	0.05	27942592_Battram-T_asthma_ewas_catalog_re-analysis_of_geo_data__geo_accession_id_is_gse85566
Waist circumference	1	0.02	25935004_waist_circumference_discovery
Vitamin D	1	0.02	Battram-T_vitamin_d
Trunk bone mineral density	1	0.02	Battram-T_trunk_bone_mineral_density
Trunk bone mineral content	1	0.02	Battram-T_trunk_bone_mineral_content
Trunk bone mass	1	0.02	Battram-T_trunk_bone_mass
trimethylamine-N-oxide	1	0.02	28439531_trimethylaminenoxide
Triglycerides to total lipids ratio in very small VLDL	1	0.02	Battram-T_triglycerides_to_total_lipids_ratio_in_very_small_vldl
Triglycerides to total lipids ratio in small HDL	1	0.02	Battram-T_triglycerides_to_total_lipids_ratio_in_small_hdl
Triglycerides to total lipids ratio in medium HDL	1	0.02	Battram-T_triglycerides_to_total_lipids_ratio_in_medium_hdl
Triglycerides to total lipids ratio in large HDL	1	0.02	Battram-T_triglycerides_to_total_lipids_ratio_in_large_hdl
Triglycerides to total lipids ratio in chylomicrons and XXL-VLDL	1	0.02	Battram-T_triglycerides_to_total_lipids_ratio_in_chylomicrons_and_xxl-vldl
Triglycerides in VLDL	1	0.02	Battram-T_triglycerides_in_vldl
Triglycerides in very small VLDL	1	0.02	Battram-T_triglycerides_in_very_small_vldl
Triglycerides in small HDL	1	0.02	Battram-T_triglycerides_in_small_hdl
Triglycerides in medium VLDL	1	0.02	Battram-T_triglycerides_in_medium_vldl
Triglycerides in medium HDL	1	0.02	Battram-T_triglycerides_in_medium_hdl
Trajectories of social communication deficits	1	0.02	Rijlaarsdam-J_trajectories_of_social_communication_deficits_discovery_in_whole_blood
Total lipids in very large HDL	1	0.02	Battram-T_total_lipids_in_very_large_hdl
Total lipids in small VLDL	1	0.02	Battram-T_total_lipids_in_small_vldl
Total lipids in small LDL	1	0.02	Battram-T_total_lipids_in_small_ldl
Total lipids in small HDL	1	0.02	Battram-T_total_lipids_in_small_hdl
Total lipids in medium VLDL	1	0.02	Battram-T_total_lipids_in_medium_vldl
Total lipids in medium LDL	1	0.02	Battram-T_total_lipids_in_medium_ldl
Total cholines	1	0.02	Battram-T_total_cholines
Total cholesterol to total lipids ratio in medium LDL	1	0.02	Battram-T_total_cholesterol_to_total_lipids_ratio_in_medium_ldl
Total cholesterol to total lipids ratio in large HDL	1	0.02	Battram-T_total_cholesterol_to_total_lipids_ratio_in_large_hdl
Total cholesterol to total lipids ratio in chylomicrons and XXL-VLDL	1	0.02	Battram-T_total_cholesterol_to_total_lipids_ratio_in_chylomicrons_and_xxl-vldl
Total cholesterol in VLDL	1	0.02	Battram-T_total_cholesterol_in_vldl
Total cholesterol in very small VLDL	1	0.02	Battram-T_total_cholesterol_in_very_small_vldl
Total cholesterol in very large HDL	1	0.02	Battram-T_total_cholesterol_in_very_large_hdl
Total cholesterol in small VLDL	1	0.02	Battram-T_total_cholesterol_in_small_vldl
Total cholesterol in small LDL	1	0.02	Battram-T_total_cholesterol_in_small_ldl
Total cholesterol in medium VLDL	1	0.02	Battram-T_total_cholesterol_in_medium_vldl
Total cholesterol in medium LDL	1	0.02	Battram-T_total_cholesterol_in_medium_ldl
Total cholesterol in large VLDL	1	0.02	Battram-T_total_cholesterol_in_large_vldl
Total cholesterol in HDL2	1	0.02	Battram-T_total_cholesterol_in_hdl2
Total body naevus count	1	0.02	27993549_Battram-T_total_body_naevus_count_ewas_catalog_re-analysis_of_geo_data__geo_accession_id_is_gse90124
Thyroid stimulating hormone	1	0.02	Battram-T_thyroid_stimulating_hormone
Thalamus volume	1	0.02	31811260_Jia-T_thalamus_volume
Testosterone	1	0.02	Battram-T_testosterone
Subscapular skinfold thicknessandtriceps skinfold thickness ratio	1	0.02	28814982_subscapular_skinfold_thickness_and_triceps_skinfold_thickness_ratio_early_childhood, 28814982_subscapular_skinfold_thickness_and_triceps_skinfold_thickness_ratio_early_childhood_adjusted_for_birthweight
Spine bone mineral density	1	0.02	Battram-T_spine_bone_mineral_density
Sphingomyelins	1	0.02	Battram-T_sphingomyelins
Serum total triglycerides	1	0.02	Battram-T_serum_total_triglycerides
Season of birth	1	0.02	26973132_season_of_birth_discovery
Schizophrenia	1	0.02	27572077_schizophrenia_phase_1
Ribs bone mineral density	1	0.02	Battram-T_ribs_bone_mineral_density
Ribs bone mineral content	1	0.02	Battram-T_ribs_bone_mineral_content
Remnant cholesterol (non-HDL, non-LDL -cholesterol)	1	0.02	Battram-T_remnant_cholesterol__non-hdl__non-ldl_-cholesterol_
Ratio of polyunsaturated fatty acids to total fatty acids	1	0.02	Battram-T_ratio_of_polyunsaturated_fatty_acids_to_total_fatty_acids
Ratio of omega 6 fatty acids to total fatty acids	1	0.02	Battram-T_ratio_of_omega_6_fatty_acids_to_total_fatty_acids
Pubertal timing	1	0.02	32190749_Chen-S_pubertal_timing_males_only_pt_measured_by_voice_change
Prostate cancer progression	1	0.02	27358489_prostate_cancer_progression_discovery
Prostate cancer	1	0.02	28412973_Battram-T_prostate_cancer_ewas_catalog_re-analysis_of_geo_data__geo_accession_id_is_gse76938
Progressive supranuclear palsy	1	0.02	24603599_Battram-T_progressive_supranuclear_palsy_ewas_catalog_re-analysis_of_geo_data__geo_accession_id_is_gse53740
Phospholipids to total lipids ratio in very small VLDL	1	0.02	Battram-T_phospholipids_to_total_lipids_ratio_in_very_small_vldl
Phospholipids to total lipids ratio in medium VLDL	1	0.02	Battram-T_phospholipids_to_total_lipids_ratio_in_medium_vldl
Phospholipids to total lipids ratio in medium HDL	1	0.02	Battram-T_phospholipids_to_total_lipids_ratio_in_medium_hdl
Phospholipids to total lipids ratio in chylomicrons and XXL VLDL	1	0.02	Battram-T_phospholipids_to_total_lipids_ratio_in_chylomicrons_and_xxl_vldl
Phospholipids in small VLDL	1	0.02	Battram-T_phospholipids_in_small_vldl
Phospholipids in medium VLDL	1	0.02	Battram-T_phospholipids_in_medium_vldl
Oral or pharyngeal squamous cell carcinoma	1	0.02	26635906_Battram-T_oral_or_pharyngeal_squamous_cell_carcinoma_ewas_catalog_re-analysis_of_geo_data__geo_accession_id_is_gse70977
Optimal NICU Network Neurobehavioural Scale Profile	1	0.02	31004082_Everson-TM_optimal_nicu_network_neurobehavioural_scale_profile
N-terminal pro-B-type natriuretic peptide	1	0.02	Battram-T_n-terminal_pro-b-type_natriuretic_peptide
Neighhorhood Disadvantage	1	0.02	30905381_Dunn-E_neighhorhood_disadvantage_adversity_was_experienced_between_ages_1_5_years_and_7_years_old
miR-654-5p	1	0.02	31282290_Huan-T_mir-654-5p
miR-409-3p	1	0.02	31282290_Huan-T_mir-409-3p
miR-382-5p	1	0.02	31282290_Huan-T_mir-382-5p
miR-376a-3p	1	0.02	31282290_Huan-T_mir-376a-3p
miR-26b-5p	1	0.02	31282290_Huan-T_mir-26b-5p
miR-127-3p	1	0.02	31282290_Huan-T_mir-127-3p
Melanoma	1	0.02	30529013_Battram-T_melanoma_ewas_catalog_re-analysis_of_geo_data__geo_accession_id_is_gse120878__authors_assessed_methylation_differences_between_melanoma_samples_and_nevi
Mean diameter for LDL particles	1	0.02	Battram-T_mean_diameter_for_ldl_particles
Maternal underweight	1	0.02	25855720_maternal_underweight_birth
Major depressive disorder	1	0.02	28654093_major_depressive_disorder
M33507_X-12092	1	0.02	24014485_Petersen-A-K_m33507_x-12092_no_snps_model
M15630_N-acetylornithine	1	0.02	24014485_Petersen-A-K_m15630_n-acetylornithine_no_snps_model
Leptin	1	0.02	31851703_Battram-T_leptin_ewas_catalog_re-analysis_of_geo_data__geo_accession_id_is_gse129841
Leg bone mineral density	1	0.02	Battram-T_leg_bone_mineral_density
Lactate	1	0.02	Battram-T_lactate
Histidine	1	0.02	Battram-T_histidine
Hip Ward's Triangle T score	1	0.02	Battram-T_hip_ward_s_triangle_t_score
Hip Ward's Triangle bone mineral density	1	0.02	Battram-T_hip_ward_s_triangle_bone_mineral_density
Hip Ward's Triangle area	1	0.02	Battram-T_hip_ward_s_triangle_area
Hip Trochanter Z score	1	0.02	Battram-T_hip_trochanter_z_score
Hip shaft bone mineral content	1	0.02	Battram-T_hip_shaft_bone_mineral_content
Hip neck area	1	0.02	Battram-T_hip_neck_area
Hip lower neck bone mineral density	1	0.02	Battram-T_hip_lower_neck_bone_mineral_density
Hip lower neck area	1	0.02	Battram-T_hip_lower_neck_area
Head circumference	1	0.02	Battram-T_head_circumference
Grandmaternal exposure to communityanddomestic violence	1	0.02	28809857_grandmaternal_exposure_to_community_and_domestic_violence
Free cholesterol to total lipids ratio in very small VLDL	1	0.02	Battram-T_free_cholesterol_to_total_lipids_ratio_in_very_small_vldl
Free cholesterol to total lipids ratio in small HDL	1	0.02	Battram-T_free_cholesterol_to_total_lipids_ratio_in_small_hdl
Free cholesterol to total lipids ratio in medium LDL	1	0.02	Battram-T_free_cholesterol_to_total_lipids_ratio_in_medium_ldl
Free cholesterol to total lipids ratio in large LDL	1	0.02	Battram-T_free_cholesterol_to_total_lipids_ratio_in_large_ldl
Free cholesterol to total lipids ratio in large HDL	1	0.02	Battram-T_free_cholesterol_to_total_lipids_ratio_in_large_hdl
Free cholesterol to total lipids ratio in IDL	1	0.02	Battram-T_free_cholesterol_to_total_lipids_ratio_in_idl
Free cholesterol in very large HDL	1	0.02	Battram-T_free_cholesterol_in_very_large_hdl
Free cholesterol in small VLDL	1	0.02	Battram-T_free_cholesterol_in_small_vldl
Free cholesterol in small LDL	1	0.02	Battram-T_free_cholesterol_in_small_ldl
Free cholesterol in medium VLDL	1	0.02	Battram-T_free_cholesterol_in_medium_vldl
Free cholesterol in medium LDL	1	0.02	Battram-T_free_cholesterol_in_medium_ldl
Free cholesterol in chylomicrons and extremely large VLDL	1	0.02	Battram-T_free_cholesterol_in_chylomicrons_and_extremely_large_vldl
Follicle stimulating hormone	1	0.02	Battram-T_follicle_stimulating_hormone
Financial Stress	1	0.02	30905381_Dunn-E_financial_stress_adversity_was_experienced_between_ages_8_months_and_7_years_old
Estimated description of fatty acid chain length not actual carbon number	1	0.02	Battram-T_estimated_description_of_fatty_acid_chain_length_not_actual_carbon_number
Esterified cholesterol	1	0.02	Battram-T_esterified_cholesterol
Diet Quality	1	0.02	PMC6575085_Whitney-Leet-R_diet_quality
Diacylglycerol	1	0.02	Battram-T_diacylglycerol
Depression	1	0.02	29790996_Battram-T_depression_ewas_catalog_re-analysis_of_geo_data__geo_accession_id_is_gse113725
CTx	1	0.02	Battram-T_ctx_fasting
Cross sectional moment of inertia (hip measurement)	1	0.02	Battram-T_cross_sectional_moment_of_inertia__hip_measurement_
Conjugated linoleic acid	1	0.02	Battram-T_conjugated_linoleic_acid
Concentration of very large HDL particles	1	0.02	Battram-T_concentration_of_very_large_hdl_particles
Concentration of small VLDL particles	1	0.02	Battram-T_concentration_of_small_vldl_particles
Concentration of small HDL particles	1	0.02	Battram-T_concentration_of_small_hdl_particles
Concentration of medium VLDL particles	1	0.02	Battram-T_concentration_of_medium_vldl_particles
Common carotid intima-media thickness	1	0.02	Battram-T_common_carotid_intima-media_thickness
Coagulation factor VIII	1	0.02	31985870_Raffield-LM_coagulation_factor_viii
Cholesterol esters to total lipids ratio in small VLDL	1	0.02	Battram-T_cholesterol_esters_to_total_lipids_ratio_in_small_vldl
Cholesterol esters to total lipids ratio in IDL	1	0.02	Battram-T_cholesterol_esters_to_total_lipids_ratio_in_idl
Cholesterol esters in very small VLDL	1	0.02	Battram-T_cholesterol_esters_in_very_small_vldl
Cholesterol esters in small VLDL	1	0.02	Battram-T_cholesterol_esters_in_small_vldl
Cholesterol esters in small LDL	1	0.02	Battram-T_cholesterol_esters_in_small_ldl
Cholesterol esters in medium VLDL	1	0.02	Battram-T_cholesterol_esters_in_medium_vldl
Cholesterol esters in medium LDL	1	0.02	Battram-T_cholesterol_esters_in_medium_ldl
Cholesterol esters in large VLDL	1	0.02	Battram-T_cholesterol_esters_in_large_vldl
Cholesterol esters in chylomicrons and extremely large VLDL	1	0.02	Battram-T_cholesterol_esters_in_chylomicrons_and_extremely_large_vldl
Body mass index change	1	0.02	25935004_body_mass_index_change
Aspartate aminotransferase	1	0.02	28624579_aspartate_aminotransferase_metaanalysis
Arm fat free mass	1	0.02	Battram-T_arm_fat_free_mass
Arm bone mineral density	1	0.02	Battram-T_arm_bone_mineral_density
Alpha neck angle (hip measurement)	1	0.02	Battram-T_alpha_neck_angle__hip_measurement_
Alanine	1	0.02	Battram-T_alanine
Aggressive behaviour	1	0.02	26508088_aggressive_behaviour
Age at menarche	1	0.02	24278132_Battram-T_age_at_menarche_ewas_catalog_re-analysis_of_geo_data__geo_accession_id_is_gse51057
Acetoacetate	1	0.02	Battram-T_acetoacetate
Acetate	1	0.02	Battram-T_acetate
3-hydroxybutyrate	1	0.02	Battram-T_3-hydroxybutyrate

[truncated: 4 more sheets: ST10 , ST11, ST12 , S13 ]
